# Supplementary material for: Motor planning, initiation and execution of shoulder abduction against gravity: Evidence from startReact
Source: PLoS One. 2026 Apr 10;21(4):e0346615. doi: 10.1371/journal.pone.0346615 (PMC13068219; doi:10.1371/journal.pone.0346615)
Supplement: S3 Dataset — Participant: unique identifier; Trial_Type: 10: voluntary, 11: LASWARN, 12: LASGO; Initial_Position: 45: 45° initial position, 75: 75° initial position; Tactile_Feedback: 0: primary experiment, 1: control experiment; Onset: shoulder abduction onset, Offset: shoulder abduction offset, Movement Time: movement completion time; Displacement: shoulder abduction displacement: Velocity: peak shoulder abduction velocity; RSCM_Onset: muscle onset latency of right SCM muscle; LSCM_Onset: muscle onset latency of left SCM muscle; Delt_Onset: muscle onset latency of deltoid muscle; SCM_Classification: 0: SCM-, 1: SCM+. (CSV) [file pone.0346615.s003.csv]

Participant	Trial_Type	Initial_Position	Tactile_Feedback	Onset	Offset	Movement_Time	Displacement	Velocity	RSCM_Onset	LSCM_Onset	DELT_Onset	SCM_Classification
1	10	45	0	0.1965	0.45	0.2535	21.53667354	234.8627909	0.112	0.136	0.106	1
1	10	45	0	0.1965	0.51	0.3135	20.36391475	143.621777	0.1315	0.1615	0.119	0
1	10	45	0	0.2085	0.527	0.3185	27.93496446	159.4549776	0.149	0.1625	0.166	0
1	10	45	0	0.206	0.489	0.283	22.15735434	155.8764964	0.148	0.186	0.145	0
1	10	45	0	0.1895	0.467	0.2775	18.44267862	160.5494445	0.1335	0.1435	0.124	0
1	12	45	0	0.182	0.608	0.426	21.56193784	134.9724372	0.148	0.314	0.1165	0
1	10	45	0	0.189	0.5635	0.3745	20.21480615	126.108561	0.155	0.205	0.143	0
1	10	45	0	0.205	0.518	0.313	19.49768837	140.1040149	0.146	0.167	0.1165	0
1	12	45	0	0.184	0.4415	0.2575	24.98438053	192.1402643	0.123	0.2055	0.12	0
1	10	45	0	0.214	0.52	0.306	19.95386736	129.4565715	0.1515	0.2205	0.132	0
1	10	45	0	0.2075	0.436	0.2285	19.24252449	171.5585439	0.1445	0.188	0.133	0
1	12	45	0	0.17	0.347	0.177	17.37566669	185.9752604	0.1015	0.1375	0.0775	1
1	10	45	0	0.217	0.441	0.224	20.42899089	186.4763613	0.1515	0.1955	0.1285	0
1	10	45	0	0.1785	0.4615	0.283	20.34483853	177.2707469	0.1235	0.1525	0.104	0
1	10	45	0	0.225	0.468	0.243	17.60047561	152.5884569	0.155	0.2125	0.149	0
1	12	45	0	0.1945	0.43	0.2355	19.78990191	169.5054953	0.123	0.18	0.1045	0
1	10	45	0	0.224	0.485	0.261	19.11459982	168.7903738	0.1365	0.201	0.1355	0
1	10	45	0	0.199	0.4245	0.2255	17.7895938	188.0213429	0.1295	0.136	0.112	0
1	10	45	0	0.2105	0.485	0.2745	19.86645205	179.2510927	0.135	0.1705	0.123	0
1	11	45	0	NaN	NaN	NaN	NaN	2.425876742	NaN	NaN	NaN	0
1	10	45	0	0.238	0.394	0.156	19.54529241	241.1372131	0.159	0.171	0.148	0
1	10	45	0	0.221	0.5305	0.3095	12.06585311	108.3674436	0.1445	0.148	0.134	0
1	10	45	0	0.211	0.5255	0.3145	17.76397646	127.6404096	0.1405	0.155	0.118	0
1	10	45	0	0.2375	0.5495	0.312	17.63615891	117.572508	0.1505	0.178	0.146	0
1	12	45	0	0.1835	0.4105	0.227	15.65480822	143.8760024	0.111	0.1055	0.0915	1
1	10	45	0	0.2435	0.52	0.2765	16.22079891	125.5656247	0.155	0.2035	0.1505	0
1	12	45	0	0.1885	0.5085	0.32	17.53280669	96.96980132	0.1105	0.257	0.092	1
1	10	45	0	0.2395	0.531	0.2915	19.86117474	160.9800296	0.163	0.1885	0.1505	0
1	10	45	0	0.248	0.5205	0.2725	16.28573996	132.5157951	0.166	0.1555	0.163	0
1	10	45	0	0.2315	0.4995	0.268	20.19633198	167.0467479	0.151	0.1645	0.1475	0
1	10	45	0	0.2215	0.507	0.2855	18.48983999	135.2075485	0.1405	0.175	0.1375	0
1	12	45	0	0.269	0.542	0.273	17.58893329	133.2036642	0.224	0.2435	0.1885	0
1	10	45	0	0.188	0.3825	0.1945	12.74095276	128.9304578	0.102	0.142	0.096	1
1	10	45	0	0.2215	0.506	0.2845	15.56087449	117.2990608	0.145	0.152	0.123	0
1	12	45	0	0.235	0.471	0.236	21.15772183	170.6191133	0.161	0.1845	0.1495	0
1	10	45	0	0.204	0.5055	0.3015	16.72480192	145.3799002	0.1355	0.132	0.105	0
1	10	45	0	0.21	0.39	0.18	12.64418417	135.4221189	0.128	0.137	0.121	0
1	10	45	0	0.204	0.548	0.344	15.40135647	97.63163409	0.1405	0.139	0.1215	0
1	11	45	0	NaN	NaN	NaN	NaN	2.671073634	NaN	NaN	NaN	0
1	10	45	0	0.2375	0.536	0.2985	17.1131659	156.2783963	0.1595	0.166	0.15	0
1	10	45	0	0.238	0.557	0.319	15.49678563	101.7378848	0.1565	0.1715	0.1515	0
1	10	45	0	0.225	0.49	0.265	15.83681181	147.3043836	0.1265	0.138	0.1295	0
1	10	45	0	0.245	0.5595	0.3145	17.84892003	143.1237058	0.165	0.1825	0.1565	0
1	12	45	0	0.2485	0.492	0.2435	16.39751151	166.2174173	0.16	0.175	0.1465	0
1	10	45	0	0.193	0.4465	0.2535	14.64435938	147.1192083	0.114	0.1165	0.1015	1
1	12	45	0	0.229	0.477	0.248	16.66593341	148.5121958	0.1455	0.1585	0.145	0
1	10	45	0	0.2005	0.4695	0.269	15.9399172	149.9050153	0.1115	0.142	0.1095	1
1	10	45	0	0.2025	0.48	0.2775	17.5335829	147.6113664	0.1405	0.1555	0.114	0
1	10	45	0	0.28	0.5675	0.2875	18.03398813	135.1135052	0.2115	0.2515	0.178	0
1	10	45	0	0.234	0.4845	0.2505	15.06644876	132.3944281	0.1675	0.1555	0.1325	0
1	10	45	0	0.214	0.4425	0.2285	15.54261149	162.7827156	0.1275	0.144	0.125	0
1	10	45	0	0.2605	0.472	0.2115	21.82490492	206.6876021	0.1805	0.205	0.172	0
1	11	45	0	NaN	NaN	NaN	NaN	3.134854534	NaN	NaN	NaN	0
1	10	45	0	0.235	0.4075	0.1725	13.3530684	147.6804882	0.1435	0.1465	0.147	0
1	12	45	0	0.201	0.3735	0.1725	14.6084594	161.3819793	0.114	0.095	0.108	1
1	10	45	0	0.217	0.497	0.28	14.36374516	116.8081926	0.153	0.1635	0.1435	0
1	12	45	0	0.2235	0.397	0.1735	13.8905568	156.3475242	0.1365	0.1485	0.1315	0
1	10	45	0	0.276	0.5695	0.2935	13.37285285	98.83002245	0.2105	0.2185	0.178	0
1	10	45	0	0.2065	0.4795	0.273	15.22943681	151.2066124	0.125	0.133	0.125	0
1	10	75	0	0.2675	0.5425	0.275	26.96086182	227.2407367	0.1805	0.1985	0.18	0
1	10	75	0	0.218	0.5265	0.3085	26.05448106	191.3033618	0.135	0.1415	0.122	0
1	11	75	0	NaN	NaN	NaN	NaN	2.243532703	NaN	NaN	NaN	0
1	10	75	0	0.2255	0.519	0.2935	25.51038621	211.2220223	0.132	0.1275	0.132	0
1	10	75	0	0.22	0.511	0.291	27.09471341	210.0162443	0.1355	0.149	0.133	0
1	10	75	0	0.2325	0.528	0.2955	29.25783548	226.9694387	0.1545	0.158	0.128	0
1	10	75	0	0.2085	0.4965	0.288	28.17899516	216.4265463	0.123	0.1315	0.12	0
1	10	75	0	0.2235	0.549	0.3255	27.89165078	184.2379278	0.1355	0.1425	0.1315	0
1	10	75	0	0.2245	0.5075	0.283	25.07113817	221.5233861	0.1415	0.156	0.137	0
1	12	75	0	0.336	0.5995	0.2635	28.22649649	227.9291015	0.2655	0.263	0.2215	0
1	10	75	0	0.208	0.501	0.293	26.65364084	214.1373682	0.109	0.1345	0.104	1
1	12	75	0	0.1735	0.462	0.2885	31.43234609	222.5835544	0.157	0.1825	0.1665	0
1	10	75	0	0.2925	0.5565	0.264	28.22587601	233.8609432	0.204	0.2165	0.199	0
1	12	75	0	0.2095	0.472	0.2625	28.47618137	259.7432406	0.1215	0.123	0.115	0
1	12	75	0	0.1855	0.467	0.2815	26.02869772	221.911603	0.1045	0.121	0.084	1
1	10	75	0	0.2285	0.5355	0.307	28.23163832	216.0965005	0.156	0.1715	0.143	0
1	10	75	0	0.174	0.467	0.293	26.97581018	219.3499655	0.092	0.0995	0.1045	1
1	10	75	0	0.2195	0.4835	0.264	28.28729316	235.1265123	0.1265	0.1465	0.133	0
1	10	75	0	0.2235	0.5095	0.286	24.90561976	198.797254	0.147	0.1535	0.13	0
1	10	75	0	0.2115	0.494	0.2825	28.92804681	241.7840977	0.1385	0.147	0.1195	0
1	10	75	0	0.2245	0.5155	0.291	26.49459322	204.9973105	0.1415	0.1605	0.139	0
1	12	75	0	0.1985	0.4675	0.269	28.74666709	238.9172149	0.1205	0.1025	0.1025	1
1	10	75	0	0.208	0.501	0.293	24.52059161	196.0056767	0.115	0.1275	0.1215	1
1	10	75	0	0.227	0.49	0.263	24.47445431	199.3541212	0.1455	0.167	0.127	0
1	12	75	0	0.2445	0.454	0.2095	23.55296995	211.7778712	0.154	0.1655	0.1605	0
1	10	75	0	0.224	0.511	0.287	24.89901265	190.5755048	0.1465	0.155	0.137	0
1	12	75	0	0.1925	0.4885	0.296	25.27144052	201.0702524	0.111	0.126	0.108	1
1	10	75	0	0.262	0.513	0.251	27.95765266	239.7972937	0.182	0.191	0.174	0
1	10	75	0	0.223	0.49	0.267	23.18800853	205.11945	0.1465	0.1445	0.1405	0
1	12	75	0	0.216	0.4985	0.2825	23.73069031	193.198573	0.13	0.1195	0.1115	1
1	10	75	0	0.28	0.546	0.266	29.38424287	216.1661284	0.194	0.2195	0.187	0
1	11	75	0	NaN	NaN	NaN	NaN	2.968600681	NaN	NaN	NaN	0
1	10	75	0	0.2145	0.4965	0.282	23.42545378	183.3744698	0.1365	0.1495	0.1275	0
1	10	75	0	0.2575	0.52	0.2625	26.40915791	233.6908763	0.1875	0.1955	0.1665	0
1	10	75	0	0.209	0.4685	0.2595	21.84103743	175.9951506	0.137	0.145	0.128	0
1	10	75	0	0.2375	0.5065	0.269	26.10800273	215.3867749	0.153	0.159	0.1545	0
1	10	75	0	0.2135	0.5135	0.3	24.41862658	160.4976647	0.136	0.1435	0.1205	0
1	10	75	0	0.2225	0.4945	0.272	27.1544953	221.6610526	0.156	0.154	0.1305	0
1	10	75	0	0.213	0.4855	0.2725	27.47684779	232.9689739	0.13	0.1455	0.1295	0
1	10	75	0	0.2295	0.534	0.3045	27.56880004	211.6578162	0.145	0.1255	0.133	0
1	10	75	0	0.2455	0.5355	0.29	27.37181297	214.9047605	0.1645	0.1735	0.1605	0
1	10	75	0	0.224	0.5075	0.2835	28.78565747	224.9776324	0.154	0.1655	0.135	0
1	12	75	0	0.209	0.4845	0.2755	27.8770033	251.4474258	0.124	0.13	0.122	0
1	10	75	0	0.2	0.493	0.293	27.9113788	221.6953716	0.122	0.1245	0.1135	0
1	10	75	0	0.227	0.5055	0.2785	28.41632064	228.1206761	0.1585	0.1605	0.1365	0
1	12	75	0	0.2685	0.485	0.2165	26.69536073	229.5377269	0.1815	0.18	0.177	0
1	10	75	0	0.2895	0.5545	0.265	29.88333894	239.9784323	0.2115	0.2095	0.202	0
1	10	75	0	0.258	0.568	0.31	25.52105853	202.8843098	0.1665	0.1785	0.164	0
1	10	75	0	0.224	0.496	0.272	24.80957782	202.6674442	0.13	0.119	0.121	1
1	10	75	0	0.237	0.513	0.276	27.0211558	223.270682	0.15	0.1635	0.1435	0
1	10	75	0	0.2535	0.535	0.2815	29.77628735	227.3012349	0.1745	0.196	0.1605	0
1	10	75	0	0.266	0.592	0.326	26.55436633	197.8525424	0.1925	0.209	0.18	0
1	11	75	0	NaN	NaN	NaN	NaN	3.734638005	NaN	NaN	NaN	0
1	10	75	0	0.296	0.601	0.305	26.18827286	186.0525288	0.206	0.2045	0.204	0
1	12	75	0	0.198	0.489	0.291	27.54807521	225.1455132	0.1365	0.127	0.114	0
1	10	75	0	0.2095	0.502	0.2925	26.23141628	187.8045961	0.12	0.1125	0.107	1
1	10	75	0	0.2185	0.5055	0.287	28.3007113	208.5996387	0.13	0.139	0.132	0
1	12	75	0	0.1815	0.4465	0.265	29.80143732	247.0180767	0.1185	0.1115	0.102	1
2	10	45	0	0.212	0.513	0.301	31.85089546	247.6351604	NaN	0.177	0.1055	0
2	10	45	0	0.21	0.5195	0.3095	35.84439768	234.8985537	NaN	0.134	0.128	0
2	11	45	0	0.4705	0.676	0.2055	14.53452387	98.79485377	NaN	0.1405	0.1535	0
2	10	45	0	0.2115	0.604	0.3925	31.53740279	195.8987198	2.558	0.1415	0.102	0
2	10	45	0	0.283	0.6185	0.3355	32.44435999	221.8034774	NaN	0.2995	0.166	0
2	10	45	0	0.1885	0.4505	0.262	30.64140009	252.3083169	NaN	0.044	0.069	1
2	10	45	0	0.1645	0.464	0.2995	33.50581433	245.7227728	NaN	0.101	0.0665	1
2	12	45	0	0.117	0.4315	0.3145	41.60934188	238.4042578	0.071	0.076	0.07	1
2	10	45	0	0.2745	0.6705	0.396	35.64694615	179.6785943	NaN	1.5155	0.1665	0
2	10	45	0	0.262	0.6465	0.3845	35.80332043	209.8633703	NaN	0.307	0.1445	0
2	12	45	0	0.1305	0.442	0.3115	42.45829253	261.0777083	0.0515	0.057	0.08	1
2	10	45	0	0.209	0.592	0.383	38.87201435	240.306622	NaN	0.132	0.124	0
2	10	45	0	0.1615	0.514	0.3525	35.73701894	246.3859025	0.18	0.1425	0.083	0
2	10	45	0	0.2745	0.675	0.4005	35.74660233	190.7684147	NaN	1.062	0.2255	0
2	10	45	0	0.2305	0.635	0.4045	36.97086524	209.9958564	NaN	0.183	0.156	0
2	12	45	0	0.119	0.438	0.319	42.28532513	274.3651342	0.1055	0.0585	0.063	1
2	10	45	0	0.2925	0.676	0.3835	35.56130286	191.7357995	NaN	NaN	0.21	0
2	12	45	0	0.104	0.4225	0.3185	45.90642868	280.4621309	0.056	0.064	0.0535	1
2	10	45	0	0.1975	0.5555	0.358	39.42946305	259.3024392	NaN	0.178	0.1375	0
2	10	45	0	0.252	0.544	0.292	30.31403513	215.71739	NaN	0.24	0.1335	0
2	10	45	0	0.214	0.502	0.288	28.20427553	212.2172174	NaN	0.171	0.0895	0
2	10	45	0	0.1705	0.511	0.3405	35.11494142	224.9222519	NaN	NaN	0.0755	0
2	10	45	0	0.237	0.5815	0.3445	33.40862548	219.3928521	NaN	NaN	0.0905	0
2	10	45	0	0.1805	0.519	0.3385	30.42586453	220.1871268	NaN	NaN	0.0945	0
2	12	45	0	0.127	0.408	0.281	43.90028956	286.1101869	0.0805	0.075	0.0835	1
2	10	45	0	0.1795	0.576	0.3965	33.19862969	177.6408013	NaN	NaN	0.09	0
2	12	45	0	0.1425	0.463	0.3205	38.53120351	242.4482406	0.131	NaN	0.079	0
2	10	45	0	0.2495	0.5835	0.334	35.40051546	214.9631807	NaN	NaN	0.1435	0
2	10	45	0	0.231	0.567	0.336	33.76446147	193.6799126	NaN	NaN	0.1515	0
2	12	45	0	0.151	0.487	0.336	35.13084624	207.7987281	0.143	NaN	0.0745	0
2	10	45	0	0.266	0.589	0.323	31.94991816	197.1449996	NaN	NaN	0.1765	0
2	10	45	0	0.2	0.521	0.321	34.49202338	160.1195597	NaN	NaN	0.1025	0
2	12	45	0	0.12	0.435	0.315	38.32853607	249.8690474	0.0985	0.087	0.074	1
2	10	45	0	0.1925	0.4925	0.3	31.32893146	212.5958307	NaN	NaN	0.106	0
2	10	45	0	0.192	0.4885	0.2965	33.18686837	207.5380218	NaN	NaN	0.089	0
2	10	45	0	0.2305	0.5725	0.342	32.56837543	198.8695727	2.104	NaN	0.1095	0
2	10	45	0	0.2835	0.629	0.3455	31.76052958	191.3675029	NaN	NaN	0.204	0
2	12	45	0	0.1105	0.4305	0.32	36.82566648	202.5620885	0.085	0.1195	0.056	1
2	10	45	0	0.147	0.5205	0.3735	33.29904427	169.399313	NaN	NaN	0.1075	0
2	10	45	0	0.2045	0.484	0.2795	26.51884071	184.3739808	NaN	0.1445	0.091	0
2	10	45	0	0.1965	0.4875	0.291	26.92122185	159.3075341	NaN	0.1275	0.0805	0
2	10	45	0	0.148	0.4855	0.3375	33.74450545	200.5574693	NaN	0.0725	0.0585	1
2	10	45	0	0.1535	0.479	0.3255	27.66514754	148.4605094	NaN	0.159	0.0645	0
2	10	45	0	0.2785	0.646	0.3675	29.63284951	141.3848661	NaN	NaN	0.177	0
2	10	45	0	0.25	0.5715	0.3215	27.43669535	188.1189422	NaN	0.1585	0.1525	0
2	11	45	0	0.3605	0.639	0.2785	35.67195152	257.5189192	0.3625	0.064	0.2545	1
2	10	45	0	0.2175	0.6195	0.402	30.4431707	126.6613318	NaN	0.213	0.1255	0
2	12	45	0	0.1485	0.449	0.3005	32.61735832	197.3934406	NaN	NaN	0.06	0
2	10	45	0	0.196	0.596	0.4	27.0407212	160.9765042	NaN	NaN	0.0905	0
2	10	45	0	0.154	0.458	0.304	26.58560875	162.8441966	NaN	0.104	0.052	1
2	12	45	0	0.161	0.4555	0.2945	31.47243465	200.4398477	NaN	0.131	0.0725	0
2	10	45	0	0.279	0.64	0.361	32.86635498	152.6485424	NaN	0.2585	0.183	0
2	12	45	0	0.1325	0.4385	0.306	32.40167233	213.3029351	NaN	0.099	0.078	1
2	12	45	0	0.138	0.456	0.318	29.40881756	215.1695937	0.116	0.096	0.0665	1
2	10	45	0	0.2625	0.6425	0.38	29.21652393	159.062812	NaN	0.231	0.1795	0
2	10	45	0	0.25	0.582	0.332	29.63361155	170.4668731	NaN	0.1875	0.144	0
2	10	45	0	0.221	0.6555	0.4345	26.53726611	145.0259731	NaN	0.169	0.113	0
2	10	45	0	0.257	0.6205	0.3635	27.40629915	130.654089	NaN	0.2765	0.162	0
2	10	75	0	0.1615	0.4505	0.289	24.35703759	171.5149376	0.1675	0.1045	0.0685	1
2	10	75	0	0.254	0.628	0.374	22.9553613	140.2326581	NaN	NaN	0.145	0
2	10	75	0	0.1715	0.555	0.3835	20.18505792	104.3394628	NaN	NaN	0.068	0
2	10	75	0	0.148	0.538	0.39	23.76179063	121.2522683	NaN	NaN	0.1005	0
2	11	75	0	0.2195	0.2895	0.07	0.712868651	9.198736285	0.284	NaN	0.203	0
2	10	75	0	0.294	0.6095	0.3155	22.61419224	139.746854	NaN	NaN	0.183	0
2	10	75	0	0.249	0.555	0.306	23.21441753	152.1974023	NaN	NaN	0.1415	0
2	12	75	0	0.165	0.482	0.317	22.83120421	130.741195	0.108	NaN	0.082	1
2	10	75	0	0.165	0.534	0.369	21.73544245	108.5889773	NaN	NaN	0.103	0
2	10	75	0	0.2325	0.5565	0.324	20.83183705	115.6709991	NaN	NaN	0.152	0
2	12	75	0	0.175	0.484	0.309	24.2081082	129.8264292	0.11	NaN	0.0945	1
2	10	75	0	0.173	0.5515	0.3785	19.09237963	79.49440828	NaN	NaN	0.07	0
2	10	75	0	0.2295	0.636	0.4065	18.62686389	103.7682078	NaN	NaN	0.091	0
2	10	75	0	0.2815	0.6545	0.373	21.32956081	99.56671205	NaN	NaN	0.0695	0
2	10	75	0	0.2875	0.608	0.3205	17.81532366	102.3691104	NaN	NaN	0.1535	0
2	12	75	0	0.158	0.4905	0.3325	25.0156882	136.3331799	0.1525	NaN	0.0765	0
2	10	75	0	0.2325	0.5625	0.33	17.04457638	106.1096006	NaN	NaN	0.0575	0
2	10	75	0	0.3305	0.6315	0.301	17.35960356	109.6900953	NaN	NaN	0.193	0
2	10	75	0	0.2525	0.588	0.3355	18.43357354	121.3983991	NaN	NaN	0.108	0
2	10	75	0	0.183	0.536	0.353	20.5049503	121.6200307	NaN	NaN	0.098	0
2	10	75	0	0.2175	0.577	0.3595	18.55865824	100.440528	NaN	NaN	0.0975	0
2	10	75	0	0.2385	0.631	0.3925	19.32689487	101.5818616	NaN	NaN	0.107	0
2	12	75	0	0.167	0.49	0.323	23.62843068	118.268774	0.146	NaN	0.0895	0
2	10	75	0	0.2225	0.645	0.4225	21.66332819	116.9939029	NaN	NaN	0.065	0
2	10	75	0	0.154	0.562	0.408	20.45725283	101.3839292	NaN	NaN	0.081	0
2	10	75	0	0.152	0.5185	0.3665	20.5823888	103.6676039	1.327	NaN	0.0965	0
2	10	75	0	0.2195	0.5805	0.361	20.08384332	111.6944286	2.8535	NaN	0.146	0
2	10	75	0	0.224	0.5575	0.3335	20.72540027	109.2821579	NaN	NaN	0.1145	0
2	12	75	0	0.1425	0.4285	0.286	25.72153454	128.8276505	0.101	0.1075	0.07	1
2	10	75	0	0.1935	0.5085	0.315	21.13199969	120.1873509	NaN	NaN	0.0825	0
2	10	75	0	0.1835	0.6075	0.424	22.15835858	132.3577606	NaN	NaN	0.1	0
2	12	75	0	0.1295	0.455	0.3255	25.4652192	143.8943304	NaN	NaN	0.0055	0
2	10	75	0	0.1725	0.5505	0.378	20.6766216	119.4046753	NaN	NaN	0.0895	0
2	10	75	0	0.2225	0.536	0.3135	20.142531	122.180503	NaN	NaN	0.099	0
2	12	75	0	0.162	0.5025	0.3405	23.5291267	125.4529498	NaN	NaN	0.062	0
2	10	75	0	0.169	0.4755	0.3065	21.61153905	123.9529089	NaN	NaN	0.0745	0
2	12	75	0	0.1775	0.508	0.3305	22.72820154	139.6350331	NaN	NaN	0.08	0
2	10	75	0	0.1575	0.512	0.3545	21.38692682	133.5751876	NaN	NaN	0.058	0
2	10	75	0	0.259	0.748	0.489	17.71841286	101.4277144	NaN	0.1295	0.094	0
2	10	75	0	0.247	0.56	0.313	18.66728151	116.4599826	NaN	0.1915	0.1085	0
2	10	75	0	0.1605	0.4675	0.307	22.77884666	146.6686033	NaN	0.081	0.0695	1
2	10	75	0	0.2125	0.603	0.3905	20.32798347	119.6232764	NaN	0.126	0.0795	0
2	10	75	0	0.1955	0.501	0.3055	19.71286022	118.7753945	NaN	0.098	0.0525	1
2	10	75	0	0.161	0.5045	0.3435	20.52241506	127.497742	NaN	0.1105	0.0775	1
2	12	75	0	0.1665	0.4725	0.306	24.58692301	140.0503373	NaN	0.134	0.077	0
2	10	75	0	0.3165	0.6805	0.364	22.50825466	147.6618516	NaN	0.2405	0.186	0
2	10	75	0	0.24	0.5895	0.3495	22.89798372	145.1551291	NaN	0.181	0.1265	0
2	12	75	0	0.1575	0.4765	0.319	23.35046237	151.6066769	NaN	0.1	0.0735	1
2	10	75	0	0.1925	0.499	0.3065	23.68336697	166.1781103	NaN	0.1415	0.0615	0
2	10	75	0	0.1625	0.486	0.3235	24.15647845	126.0196694	1.2585	0.1455	0.0565	0
2	10	75	0	0.2255	0.586	0.3605	23.46795829	139.9402379	NaN	0.1595	0.0955	0
2	12	75	0	0.142	0.458	0.316	25.21034245	138.0171134	0.134	0.0955	0.0805	1
2	10	75	0	0.1275	0.5775	0.45	22.9851732	128.2523201	NaN	0.168	0.0655	0
2	10	75	0	0.1875	0.541	0.3535	29.17084123	148.5329298	0.5275	0.144	0.0695	0
2	10	75	0	0.2155	0.5785	0.363	25.49302298	162.4873635	NaN	NaN	0.0845	0
2	12	75	0	0.1795	0.5565	0.377	24.91639764	131.9789004	NaN	NaN	0.0635	0
2	10	75	0	0.2435	0.6135	0.37	22.77056823	141.6881074	0.444	NaN	0.11	0
2	11	75	0	0.389	0.714	0.325	25.57742016	173.9775822	NaN	NaN	0.201	0
3	10	45	0	0.188	0.5705	0.3825	27.61811063	148.4396507	0.122	0.0965	0.12	1
3	10	45	0	0.2105	0.4795	0.269	22.15749116	198.7830644	0.1435	0.1395	0.157	0
3	10	45	0	0.1355	0.4015	0.266	23.87952151	163.9879569	0.0975	0.0935	0.1035	1
3	10	45	0	0.145	0.4385	0.2935	19.99216157	119.6748158	0.0915	0.077	0.146	1
3	10	45	0	0.1925	0.487	0.2945	19.67794105	142.556548	0.1435	0.1425	0.161	0
3	11	45	0	NaN	NaN	NaN	NaN	2.59309446	NaN	0.109	0.1335	1
3	10	45	0	0.1435	0.422	0.2785	18.97270537	122.591757	0.077	0.084	0.0855	1
3	12	45	0	NaN	NaN	NaN	NaN	3.603577632	NaN	0.107	0.2395	1
3	10	45	0	0.1995	0.4895	0.29	25.65432683	210.8537372	0.145	0.1465	0.1435	0
3	10	45	0	0.1845	0.463	0.2785	23.90154234	188.6864349	0.12	0.1155	0.124	1
3	10	45	0	0.212	0.4895	0.2775	24.45154147	191.3364756	0.146	0.1555	0.137	0
3	12	45	0	NaN	NaN	NaN	NaN	2.083124921	NaN	0.0755	0.161	1
3	10	45	0	0.2245	0.547	0.3225	19.84828352	107.3416818	0.1745	0.1835	0.158	0
3	12	45	0	0.1505	0.3995	0.249	33.6888848	258.8563236	0.108	0.058	0.0955	1
3	10	45	0	0.2805	0.585	0.3045	18.39672786	120.6297027	0.235	0.2295	0.2305	0
3	10	45	0	0.2695	0.4395	0.17	16.93645591	190.0464612	0.2165	0.2325	0.2135	0
3	10	45	0	0.2435	0.552	0.3085	18.24288055	112.5837485	0.198	0.1995	0.1585	0
3	12	45	0	0.147	0.507	0.36	21.43254267	181.402066	0.1065	0.101	0.092	1
3	10	45	0	0.17	0.3235	0.1535	14.92032495	177.7114094	0.1055	0.1025	0.1195	1
3	10	45	0	0.1955	0.4955	0.3	17.04710247	105.3512543	0.127	0.1365	0.1495	0
3	10	45	0	0.1595	0.5125	0.353	20.42641278	140.3410801	0.094	0.092	0.1045	1
3	10	45	0	0.2475	0.5355	0.288	19.83073673	175.3244663	0.184	0.1845	0.1775	0
3	10	45	0	0.233	0.5345	0.3015	13.78814317	92.83052309	0.172	0.1855	0.1825	0
3	10	45	0	0.2315	0.59	0.3585	11.05559523	67.31457515	0.1625	0.1685	0.1805	0
3	10	45	0	0.2485	0.5215	0.273	23.73093086	210.7518468	0.184	0.179	0.198	0
3	10	45	0	0.258	0.565	0.307	21.93443694	193.9642073	0.195	0.1815	0.211	0
3	12	45	0	0.2065	0.4555	0.249	30.90085808	318.9468723	0.1025	0.06	0.1045	1
3	10	45	0	0.12	0.4495	0.3295	28.51701289	185.789667	0.0715	0.0555	0.0825	1
3	12	45	0	0.1565	0.4105	0.254	30.2583385	309.5694867	0.1045	0.087	0.092	1
3	10	45	0	0.252	0.5725	0.3205	24.5515506	139.8723948	0.2035	0.193	0.209	0
3	10	45	0	0.1995	0.52	0.3205	27.4335146	242.046376	0.156	0.1445	0.1525	0
3	12	45	0	0.116	0.4025	0.2865	25.64663335	199.1483751	0.083	0.0775	0.062	1
3	10	45	0	0.2615	0.603	0.3415	20.8232928	163.3933963	0.2155	0.1965	0.203	0
3	10	45	0	0.164	0.445	0.281	25.39880834	209.655501	0.107	0.119	0.12	1
3	12	45	0	0.1435	0.41	0.2665	27.77985412	226.2366341	0.0985	0.09	0.0885	1
3	10	45	0	0.2625	0.5675	0.305	28.41539103	237.8067113	0.2195	0.21	0.2065	0
3	10	45	0	0.127	0.5755	0.4485	28.45016648	204.5519575	0.066	0.066	0.048	1
3	10	45	0	0.219	0.6045	0.3855	21.500942	180.8992413	0.158	0.1595	0.144	0
3	10	45	0	0.2295	0.5095	0.28	20.39798665	174.9896093	0.183	0.2075	0.197	0
3	12	45	0	0.159	0.451	0.292	22.09011376	180.2171758	0.122	0.123	0.1005	0
3	10	45	0	0.2265	0.552	0.3255	24.35264133	207.7287576	0.1665	0.1685	0.1935	0
3	10	45	0	0.2535	0.556	0.3025	25.11429308	210.705427	0.183	0.1785	0.1955	0
3	12	45	0	0.153	0.3525	0.1995	24.59114546	252.0838507	0.1095	0.0975	0.0975	1
3	10	45	0	0.1565	0.4225	0.266	20.70018948	186.1306255	0.0935	0.092	0.097	1
3	10	45	0	0.243	0.5205	0.2775	27.36574231	209.7314695	0.195	0.182	0.196	0
3	10	45	0	0.23	0.643	0.413	22.16660659	192.7448939	0.166	0.162	0.1665	0
3	10	45	0	0.2285	0.4915	0.263	22.15834543	188.0978273	0.182	0.184	0.187	0
3	12	45	0	0.1455	0.4015	0.256	25.58935324	258.3175943	0.0935	0.089	0.0885	1
3	10	45	0	0.1915	0.501	0.3095	22.195442	204.9327116	0.137	0.118	0.125	1
3	11	45	0	0.4495	0.7135	0.264	19.97849117	208.4931284	0.3925	0.3725	0.3635	0
3	10	45	0	0.2695	0.551	0.2815	21.38756027	198.345611	0.214	0.1995	0.213	0
3	10	45	0	0.199	0.505	0.306	21.74759633	173.5397037	0.1385	0.1315	0.1135	0
3	10	45	0	0.2035	0.4855	0.282	21.53361428	178.4620962	0.137	0.1645	0.1405	0
3	10	45	0	0.187	0.4835	0.2965	17.74058257	157.6331376	0.123	0.132	0.123	0
3	10	45	0	0.116	0.4335	0.3175	23.46184427	163.662823	0.054	0.048	0.079	1
3	12	45	0	0.2085	0.429	0.2205	25.36462196	225.637661	0.165	0.1645	0.1525	0
3	10	75	0	0.167	0.464	0.297	22.28711664	134.1023314	0.108	0.1125	0.1315	1
3	10	75	0	0.2595	0.563	0.3035	24.0869222	175.8282764	0.2	0.206	0.2035	0
3	10	75	0	0.25	0.546	0.296	24.2290463	184.1653234	0.1975	0.1815	0.146	0
3	11	75	0	NaN	NaN	NaN	NaN	2.60470706	0.117	0.109	NaN	1
3	10	75	0	0.1775	0.4755	0.298	25.0377352	186.7398743	0.109	0.115	0.1145	1
3	10	75	0	0.2365	0.553	0.3165	22.77237724	161.4895117	0.1735	0.1765	0.1635	0
3	10	75	0	0.236	0.5465	0.3105	21.64123397	153.3930998	0.1855	0.166	0.1805	0
3	10	75	0	0.197	0.468	0.271	22.15701493	146.9266565	0.088	0.1495	0.1515	1
3	10	75	0	0.2115	0.52	0.3085	21.44431921	139.0677336	0.166	0.169	0.1475	0
3	12	75	0	0.122	0.395	0.273	21.19030628	146.4687592	0.089	0.06	0.0805	1
3	10	75	0	0.238	0.6765	0.4385	20.89699497	148.4644928	0.1785	0.1835	0.1895	0
3	12	75	0	0.199	0.4785	0.2795	20.28528717	171.0477673	0.1555	0.1605	0.1425	0
3	10	75	0	0.174	0.5275	0.3535	22.54703292	139.5834713	0.1255	0.122	0.1185	0
3	10	75	0	0.208	0.473	0.265	20.50025795	133.5769304	0.1575	0.153	0.158	0
3	12	75	0	0.087	0.462	0.375	19.6675123	144.4278524	0.0525	0.0645	0.0435	1
3	10	75	0	0.1295	0.388	0.2585	21.36239181	158.7569791	0.086	0.081	0.0735	1
3	10	75	0	0.21	0.4245	0.2145	19.24236439	164.4466915	0.1565	0.149	0.1395	0
3	10	75	0	0.258	0.5185	0.2605	21.24536988	146.8840728	0.205	0.2165	0.2225	0
3	12	75	0	0.0785	0.414	0.3355	19.02030352	122.7631294	0.0525	0.057	0.022	1
3	10	75	0	0.1875	0.423	0.2355	18.48195712	144.5821883	0.14	0.1465	0.1395	0
3	10	75	0	0.2	0.432	0.232	31.23792122	281.1059832	0.1215	0.132	0.1405	0
3	10	75	0	0.2185	0.4985	0.28	22.40151794	198.2049833	0.1425	0.1605	0.1415	0
3	12	75	0	0.1645	0.421	0.2565	26.95717342	238.0440042	0.1205	0.133	0.1025	0
3	10	75	0	0.1615	0.3615	0.2	22.18506339	200.4379722	0.0685	0.0925	0.0795	1
3	10	75	0	0.1905	0.4545	0.264	22.88093648	208.721236	0.1125	0.1125	0.122	1
3	10	75	0	0.192	0.4075	0.2155	19.59721736	184.0668312	0.124	0.1245	0.1015	0
3	12	75	0	0.1205	0.3065	0.186	19.61063562	208.181801	0.074	0.0605	0.0395	1
3	10	75	0	0.146	0.445	0.299	27.49101487	204.2812133	0.0765	0.06	0.0885	1
3	10	75	0	0.118	0.374	0.256	29.21956315	201.6216957	0.0985	0.08	0.0755	1
3	10	75	0	0.2165	0.589	0.3725	26.63660442	186.7011059	0.1745	0.184	0.139	0
3	10	75	0	0.177	0.438	0.261	24.2933126	185.2805443	0.1215	0.124	0.128	0
3	10	75	0	0.2305	0.701	0.4705	24.46866519	192.4309058	0.1595	0.1725	0.161	0
3	10	75	0	0.2205	0.631	0.4105	24.25800887	222.6468584	0.147	0.155	0.1325	0
3	12	75	0	0.134	0.389	0.255	21.84080377	209.9149677	0.0735	0.061	0.0485	1
3	12	75	0	0.1065	0.3695	0.263	19.92608769	155.9923777	0.0365	0.0545	0.0555	1
3	10	75	0	0.137	0.439	0.302	26.22871749	198.4095725	0.0955	0.099	0.0765	1
3	10	75	0	0.1595	0.4665	0.307	24.42069418	173.7356746	0.086	0.111	0.0605	1
3	12	75	0	0.1075	0.3725	0.265	21.54377623	161.312036	0.0665	0.071	0.031	1
3	10	75	0	0.1395	0.3625	0.223	19.7393988	166.2705867	0.0635	0.082	0.0695	1
3	10	75	0	0.141	0.3895	0.2485	26.44215024	245.417147	0.0995	0.078	0.066	1
3	10	75	0	0.152	0.4075	0.2555	31.4367137	265.5422212	0.0935	0.083	0.0765	1
3	12	75	0	0.1215	0.3255	0.204	30.09024467	281.2808824	0.079	0.0715	0.0735	1
3	10	75	0	0.1585	0.548	0.3895	31.70136198	216.8728096	0.0845	0.0955	0.089	1
3	12	75	0	0.106	0.3905	0.2845	27.06328795	220.8461721	0.0395	0.043	0.0475	1
3	10	75	0	0.163	0.35	0.187	31.05473804	302.0562974	0.106	0.0815	0.091	1
3	10	75	0	0.2255	0.5385	0.313	24.6519283	175.0184554	0.163	0.2085	0.1485	0
3	12	75	0	0.1415	0.4215	0.28	25.62313704	197.8924299	0.08	0.092	0.069	1
3	10	75	0	0.2095	0.4705	0.261	27.9606764	250.0889889	0.1375	0.1485	0.137	0
3	10	75	0	0.2245	0.5095	0.285	24.66532878	180.4430083	0.161	0.1435	0.1555	0
3	12	75	0	0.1025	0.3195	0.217	22.17575951	195.5175423	0.0525	0.0445	0.0465	1
3	10	75	0	0.2115	0.4655	0.254	28.24776629	259.679916	0.155	0.159	0.132	0
3	11	75	0	0.566	0.7715	0.2055	0.151950435	11.36316512	0.416	0.4085	0.3845	0
3	10	75	0	0.147	0.386	0.239	23.16499097	182.1731683	0.106	0.122	0.109	1
3	10	75	0	0.242	0.529	0.287	22.73012958	209.2858076	0.165	0.174	0.156	0
3	10	75	0	0.2295	0.607	0.3775	19.16221492	161.297663	0.1675	0.1635	0.1585	0
3	10	75	0	0.2185	0.49	0.2715	22.61311482	182.0051491	0.1735	0.162	0.1365	0
3	10	75	0	0.19	0.4955	0.3055	27.33006364	194.4304066	0.0785	0.0945	0.0785	1
3	10	75	0	0.2285	0.4925	0.264	25.32382875	198.9619329	0.172	0.1725	0.141	0
3	10	75	0	0.222	0.454	0.232	28.45379047	250.5497943	0.1585	0.1555	0.1305	0
4	10	75	0	0.186	0.4505	0.2645	35.72217724	319.7789191	0.1765	0.173	0.148	0
4	10	75	0	0.261	0.5275	0.2665	43.3044578	322.5225371	0.228	0.2165	0.1975	0
4	12	75	0	0.148	0.4355	0.2875	43.52411424	301.3183546	0.1275	0.1085	0.1315	1
4	10	75	0	0.317	0.563	0.246	40.23870988	355.2234217	0.294	0.3035	0.2805	0
4	10	75	0	0.1735	0.432	0.2585	43.3498324	364.0067294	0.1575	0.1525	0.1455	0
4	12	75	0	0.131	0.3755	0.2445	40.21835799	336.8417053	0.1005	0.072	0.109	1
4	10	75	0	0.304	0.573	0.269	42.64860922	346.2756668	0.2685	0.293	0.277	0
4	10	75	0	0.263	0.48	0.217	37.15643596	337.9843584	0.2345	0.2415	0.2085	0
4	11	75	0	NaN	NaN	NaN	NaN	1.922061347	NaN	NaN	NaN	0
4	12	75	0	NaN	NaN	NaN	NaN	5.432160283	0.1275	0.092	NaN	1
4	10	75	0	0.364	0.642	0.278	45.81703198	346.6892945	0.3325	0.3555	0.3185	0
4	10	75	0	0.2285	0.513	0.2845	48.99065744	350.6808515	0.2195	0.2245	0.192	0
4	10	75	0	0.2065	0.491	0.2845	44.03453226	325.1072491	0.1915	0.256	0.161	0
4	10	75	0	0.1895	0.4785	0.289	50.11209772	341.7325026	0.18	0.202	0.1575	0
4	10	75	0	0.291	0.584	0.293	44.07927017	294.0029133	0.288	0.295	0.255	0
4	10	75	0	0.295	0.5725	0.2775	42.62841402	348.684642	0.2745	0.305	0.2555	0
4	12	75	0	0.1605	0.4365	0.276	46.13760668	310.1675206	0.129	0.084	0.118	1
4	10	75	0	0.2355	0.5135	0.278	43.44664686	298.0988734	0.217	0.217	0.207	0
4	10	75	0	0.268	0.528	0.26	39.00419817	335.4000646	0.247	0.238	0.225	0
4	10	75	0	0.212	0.4965	0.2845	45.00757105	342.7739546	0.1975	0.2075	0.168	0
4	10	75	0	0.2465	0.575	0.3285	49.58612451	345.5062147	0.2295	0.253	0.2135	0
4	12	75	0	0.1615	0.442	0.2805	45.34632402	306.4260703	0.1075	0.0995	0.1175	1
4	10	75	0	0.2365	0.501	0.2645	42.04857131	328.5251629	0.235	0.244	0.2115	0
4	12	75	0	0.16	0.423	0.263	46.73956842	341.4661705	0.1305	0.125	0.138	0
4	10	75	0	0.203	0.4985	0.2955	47.76181345	342.6632614	0.1795	0.2	0.1705	0
4	10	75	0	0.26	0.525	0.265	39.72154245	312.5553443	0.2405	0.259	0.211	0
4	10	75	0	0.287	0.59	0.303	43.20556115	333.4569959	0.275	0.2755	0.26	0
4	10	75	0	0.2265	0.5205	0.294	40.9035373	338.693762	0.2335	0.233	0.211	0
4	10	75	0	0.301	0.595	0.294	46.36881343	333.4346766	0.293	0.296	0.2745	0
4	12	75	0	0.1575	0.421	0.2635	41.61449596	306.3772682	0.1215	0.0855	0.1245	1
4	10	75	0	0.296	0.562	0.266	42.32898884	326.9246675	0.2785	0.2475	0.25	0
4	10	75	0	0.282	0.5425	0.2605	41.73102253	307.7469015	0.253	0.27	0.233	0
4	10	75	0	0.2935	0.566	0.2725	44.46270494	305.408405	0.2755	0.269	0.266	0
4	12	75	0	0.1695	0.432	0.2625	44.19184293	322.628014	0.152	0.1535	0.1365	0
4	10	75	0	0.2785	0.57	0.2915	43.79790481	327.380535	0.2855	0.307	0.2515	0
4	10	75	0	0.1535	0.433	0.2795	44.87201842	331.5611857	0.145	0.138	0.1225	0
4	10	75	0	0.349	0.6205	0.2715	43.40398433	313.6700689	0.3215	0.378	0.301	0
4	10	75	0	0.2185	0.477	0.2585	35.74533496	280.9250116	0.202	0.215	0.1735	0
4	10	75	0	0.23	0.4345	0.2045	35.20413493	320.9480596	0.1835	0.1995	0.1665	0
4	10	75	0	0.297	0.576	0.279	38.04226422	294.2170616	0.2935	0.2945	0.252	0
4	12	75	0	0.17	0.4355	0.2655	44.03635515	312.3514602	0.106	0.104	0.132	1
4	10	75	0	0.316	0.609	0.293	41.15922709	303.8389249	0.302	0.293	0.279	0
4	10	75	0	0.202	0.4535	0.2515	41.16538317	338.6056774	0.185	0.1855	0.1635	0
4	10	75	0	0.298	0.568	0.27	42.54168699	322.9930183	0.2975	0.287	0.2755	0
4	12	75	0	0.1365	0.373	0.2365	39.70112978	313.1890025	0.0965	0.0805	0.119	1
4	10	75	0	0.2295	0.4935	0.264	39.49877138	275.0558206	0.202	0.2075	0.1745	0
4	12	75	0	0.246	0.474	0.228	36.40785209	321.2257664	0.233	0.228	0.2125	0
4	10	75	0	0.232	0.4705	0.2385	38.67945999	348.1667253	0.214	0.227	0.1955	0
4	10	75	0	0.3075	0.5375	0.23	39.20984025	324.6261945	0.2735	0.272	0.256	0
4	10	75	0	0.298	0.563	0.265	41.83157563	318.0443867	0.277	0.271	0.267	0
4	11	75	0	NaN	NaN	NaN	NaN	2.457545662	NaN	NaN	NaN	0
4	10	75	0	0.1695	0.425	0.2555	39.65456998	322.2622092	0.161	0.1595	0.142	0
4	10	75	0	0.2055	0.4765	0.271	43.52191728	332.4156433	0.201	0.1875	0.1765	0
4	12	75	0	0.1455	0.375	0.2295	40.00699265	360.8251816	0.119	0.1255	0.115	1
4	10	75	0	0.239	0.5115	0.2725	40.54455984	309.1411706	0.22	0.2415	0.205	0
4	10	75	0	0.148	0.4295	0.2815	44.36474283	361.8197708	0.156	0.142	0.132	0
4	10	75	0	0.265	0.487	0.222	35.67357399	318.4519506	0.232	0.2405	0.2115	0
4	10	45	0	0.2475	0.4435	0.196	35.83946668	345.8430396	0.2055	0.2055	0.178	0
4	10	45	0	0.326	0.5145	0.1885	41.24550726	400.3689213	0.262	0.221	0.2365	0
4	10	45	0	0.312	0.569	0.257	43.375668	315.748577	0.29	0.4475	0.231	0
4	10	45	0	0.2675	0.454	0.1865	33.63248834	335.4591618	0.1995	0.2115	0.186	0
4	10	45	0	0.294	0.4845	0.1905	35.28672386	355.1933994	0.2415	0.265	0.22	0
4	11	45	0	NaN	NaN	NaN	NaN	3.430687679	NaN	0.128	NaN	0
4	10	45	0	0.294	0.5175	0.2235	39.01926645	355.7988927	0.262	0.2495	0.2435	0
4	10	45	0	0.307	0.4995	0.1925	37.55508535	369.6631877	0.2405	0.2405	0.2115	0
4	10	45	0	0.322	0.543	0.221	35.46060464	297.8576974	0.2505	0.276	0.243	0
4	10	45	0	0.311	0.549	0.238	37.76251534	333.7969534	0.2915	0.321	0.24	0
4	10	45	0	0.22	0.4355	0.2155	36.58488516	323.5944522	0.19	0.18	0.1635	0
4	12	45	0	0.168	0.3475	0.1795	35.82354681	365.6078457	0.086	0.071	0.11	1
4	10	45	0	0.242	0.4255	0.1835	34.15876528	345.0566246	0.183	0.181	0.1645	0
4	12	45	0	0.1835	0.37	0.1865	37.51786622	373.8065041	0.1465	0.141	0.1185	0
4	10	45	0	0.281	0.4725	0.1915	34.2644672	330.5361613	0.247	0.2275	0.205	0
4	10	45	0	0.36	0.5975	0.2375	41.94771979	349.5448298	0.341	0.3415	0.32	0
4	12	45	0	0.1965	0.3955	0.199	38.05185929	352.178146	0.1605	0.169	0.136	0
4	10	45	0	0.32	0.534	0.214	35.42970972	315.0012437	0.29	0.2915	0.2575	0
4	10	45	0	0.3565	0.54	0.1835	37.46996355	372.1127442	0.2745	0.2645	0.2525	0
4	12	45	0	0.2175	0.413	0.1955	37.9624877	359.1646362	0.173	0.183	0.16	0
4	10	45	0	0.2335	0.423	0.1895	36.24521911	351.6187762	0.182	0.168	0.1525	0
4	10	45	0	0.286	0.4885	0.2025	34.64669669	345.0099146	0.25	0.248	0.2235	0
4	10	45	0	0.2075	0.4235	0.216	34.96216073	333.9469583	0.171	0.169	0.1525	0
4	12	45	0	0.1455	0.356	0.2105	38.89080911	344.4685406	0.103	0.1	0.101	1
4	10	45	0	0.2215	0.4595	0.238	43.5761494	353.4391735	0.1835	0.191	0.1605	0
4	12	45	0	0.1425	0.3335	0.191	34.71528184	347.6118074	0.1135	0.094	0.0845	1
4	10	45	0	0.2275	0.459	0.2315	39.9007993	333.493445	0.1955	0.1885	0.1785	0
4	10	45	0	0.224	0.4435	0.2195	41.21391915	337.9464426	0.1845	0.188	0.172	0
4	10	45	0	0.304	0.54	0.236	46.85314136	368.6303973	0.2825	0.282	0.2495	0
4	10	45	0	0.234	0.4515	0.2175	40.5808147	359.5833901	0.2095	0.203	0.181	0
4	10	45	0	0.2205	0.4635	0.243	40.65379051	313.7189974	0.2025	0.1875	0.168	0
4	10	45	0	0.2215	0.4215	0.2	40.38783706	368.8112536	0.1805	0.1825	0.155	0
4	12	45	0	0.1245	0.3375	0.213	42.36189787	397.1991093	0.0965	0.092	0.076	1
4	10	45	0	0.251	0.457	0.206	33.76969476	306.2345143	0.221	0.206	0.202	0
4	10	45	0	0.2175	0.433	0.2155	38.79073451	351.2499308	0.196	0.195	0.1605	0
4	10	45	0	0.1845	0.418	0.2335	41.40573531	339.694936	0.1545	0.1525	0.118	0
4	10	45	0	0.245	0.463	0.218	36.16692879	321.8068341	0.2155	0.2145	0.173	0
4	12	45	0	0.1775	0.3855	0.208	37.76633642	371.3117915	0.1285	0.1115	0.13	1
4	10	45	0	0.2405	0.46	0.2195	44.62171871	407.2895725	0.214	0.1985	0.1895	0
4	10	45	0	0.2705	0.4915	0.221	41.13607902	363.6070683	0.2175	0.221	0.214	0
4	10	45	0	0.2495	0.4625	0.213	40.16387007	373.6150353	0.2195	0.2025	0.196	0
4	12	45	0	0.1525	0.357	0.2045	41.46688947	390.185486	0.0915	0.072	0.1005	1
4	10	45	0	0.1875	0.4165	0.229	43.64660414	389.0060842	0.162	0.161	0.142	0
4	10	45	0	0.3645	0.606	0.2415	46.93206002	410.4950272	0.3305	0.353	0.3235	0
4	12	45	0	0.1855	0.382	0.1965	39.36341744	387.7171782	0.134	0.132	0.125	0
4	10	45	0	0.279	0.521	0.242	44.45324695	394.1496281	0.2415	0.266	0.253	0
4	10	45	0	0.203	0.442	0.239	36.36864367	318.2742615	0.179	0.2415	0.148	0
4	10	45	0	0.2395	0.4755	0.236	41.38140382	374.7097248	0.224	0.23	0.203	0
4	10	45	0	0.2465	0.473	0.2265	37.56456857	321.5835322	0.2235	0.2395	0.1805	0
4	10	45	0	0.273	0.508	0.235	42.28644413	362.1425246	0.243	0.2435	0.218	0
4	10	45	0	0.1735	0.4035	0.23	36.96072516	324.4351705	0.1405	0.1235	0.1155	0
4	10	45	0	0.2355	0.498	0.2625	41.87899741	338.9167936	0.2235	0.231	0.215	0
4	10	45	0	0.188	0.4295	0.2415	42.94726592	374.043203	0.1595	0.1635	0.14	0
4	10	45	0	0.2305	0.4835	0.253	39.3048988	322.6908399	0.1925	0.256	0.1755	0
4	12	45	0	0.1635	0.358	0.1945	36.30247867	348.450777	0.1155	0.114	0.1045	1
4	10	45	0	0.217	0.4355	0.2185	37.33176897	368.0111942	0.1915	0.1885	0.1855	0
4	12	45	0	0.1905	0.368	0.1775	36.08455275	371.7565427	0.1395	0.1265	0.124	0
4	10	45	0	0.2205	0.414	0.1935	33.65488679	323.3868992	0.19	0.181	0.1465	0
5	10	75	0	0.324	0.638	0.314	36.9423136	161.2507534	0.609	0.2625	0.213	0
5	10	75	0	0.279	0.5925	0.3135	24.8169149	167.8731478	NaN	0.2045	0.1675	0
5	10	75	0	0.2065	0.463	0.2565	34.88756557	214.3801192	0.157	0.1545	0.108	0
5	10	75	0	0.316	0.568	0.252	31.0808948	206.389041	0.293	0.25	0.1975	0
5	10	75	0	0.2305	0.511	0.2805	32.28089526	188.4369449	0.562	0.156	0.121	0
5	12	75	0	0.2205	0.5695	0.349	31.95480316	227.4251387	0.3835	0.072	0.0885	1
5	10	75	0	0.271	0.543	0.272	31.74183797	191.8950561	0.569	0.1985	0.161	0
5	10	75	0	0.223	0.493	0.27	39.79801491	254.205479	0.4795	0.1315	0.128	0
5	11	75	0	NaN	NaN	NaN	NaN	3.697692003	NaN	NaN	NaN	0
5	10	75	0	0.289	0.561	0.272	33.381807	206.8276831	NaN	0.595	0.178	0
5	10	75	0	0.2665	0.5575	0.291	36.0265699	202.6877999	0.5695	0.2005	0.1565	0
5	10	75	0	0.2365	0.54	0.3035	37.30280406	201.8443897	0.1665	0.154	0.1345	0
5	12	75	0	NaN	NaN	NaN	NaN	2.575006415	NaN	NaN	NaN	0
5	10	75	0	0.2935	0.5725	0.279	27.86274314	166.0485872	NaN	NaN	0.168	0
5	10	75	0	0.3125	0.601	0.2885	36.94498516	218.6459279	NaN	0.251	0.214	0
5	12	75	0	NaN	NaN	NaN	NaN	2.785779163	NaN	NaN	NaN	0
5	10	75	0	0.282	0.573	0.291	38.44217942	218.5811698	0.601	0.199	0.159	0
5	10	75	0	0.2545	0.542	0.2875	38.59726923	222.9103875	NaN	0.166	0.1445	0
5	12	75	0	NaN	NaN	NaN	NaN	1.535955493	NaN	NaN	NaN	0
5	10	75	0	0.3305	0.6125	0.282	39.0712431	257.909602	NaN	0.2405	0.2235	0
5	10	75	0	0.2445	0.6025	0.358	41.3630811	202.4336662	0.2105	0.205	0.155	0
5	10	75	0	0.327	0.69	0.363	38.87571632	160.7427987	NaN	0.2575	0.218	0
5	10	75	0	0.365	0.7015	0.3365	38.08395081	172.7901912	0.773	0.28	0.2445	0
5	12	75	0	0.2095	0.4595	0.25	42.68726331	297.7412446	0.185	0.1395	0.11	0
5	10	75	0	0.296	0.634	0.338	34.28613454	156.9275968	0.289	0.688	0.1695	0
5	10	75	0	0.3115	0.5975	0.286	40.46854418	237.8035772	0.305	0.1825	0.198	0
5	10	75	0	0.371	0.6725	0.3015	40.97625025	226.2225117	NaN	0.3055	0.2635	0
5	12	75	0	0.175	0.4345	0.2595	45.13773067	305.8497576	0.2025	0.108	0.089	1
5	10	75	0	0.2615	0.602	0.3405	33.43773394	154.6733346	0.315	0.2275	0.1385	0
5	10	75	0	0.2095	0.545	0.3355	42.42957316	188.5384956	NaN	0.1455	0.076	0
5	10	75	0	0.267	0.5805	0.3135	42.46962983	228.5967759	NaN	0.228	0.0665	0
5	10	75	0	0.263	0.5945	0.3315	43.14621324	214.1825801	0.6275	0.1955	0.1365	0
5	12	75	0	0.057	0.4445	0.3875	45.9358147	301.083385	0.208	0.1045	0.077	1
5	10	75	0	0.221	0.528	0.307	42.69829375	226.6321666	NaN	0.137	0.1155	0
5	12	75	0	0.19	0.477	0.287	45.60880817	269.5133841	0.493	0.114	0.0885	1
5	10	75	0	0.1885	0.502	0.3135	40.34908933	219.6328725	0.489	0.12	0.0905	0
5	12	75	0	0.078	0.4435	0.3655	49.90052675	349.653494	0.151	0.115	0.0965	1
5	10	75	0	0.287	0.6395	0.3525	41.79787075	176.4774658	NaN	0.2175	0.16	0
5	10	75	0	0.0955	0.5615	0.466	44.87366172	232.8745429	NaN	0.1725	0.059	0
5	10	75	0	0.269	0.599	0.33	37.71148177	186.6795099	0.223	0.1835	0.1605	0
5	10	75	0	0.219	0.523	0.304	41.88702015	243.9646776	0.1635	0.1085	0.1025	1
5	10	75	0	0.289	0.636	0.347	36.80953043	177.4020964	0.2345	0.2115	0.1375	0
5	12	75	0	0.2085	0.4955	0.287	46.54301349	288.9801078	0.2025	0.141	0.102	0
5	10	75	0	0.2515	0.6015	0.35	47.73035386	204.4287378	0.2115	0.1855	0.1265	0
5	12	75	0	0.171	0.4965	0.3255	46.14796001	250.4939759	0.1265	0.12	0.081	0
5	10	75	0	0.134	0.6305	0.4965	34.91240973	145.8100473	0.21	0.2075	0.1445	0
5	10	75	0	0.2785	0.6215	0.343	41.71816531	181.3772876	0.2145	0.2105	0.143	0
5	10	75	0	0.2895	0.619	0.3295	43.76455484	199.6026099	NaN	0.2465	0.1995	0
5	10	75	0	0.253	0.5925	0.3395	44.72287844	222.6505814	NaN	0.2145	0.1595	0
5	10	75	0	0.195	0.548	0.353	47.53525916	235.6046021	0.249	0.1645	0.153	0
5	12	75	0	0.14	0.4805	0.3405	46.98499824	229.7097967	0.188	0.108	0.084	1
5	10	75	0	0.2835	0.601	0.3175	41.2716715	202.2668187	0.27	0.2005	0.163	0
5	11	75	0	0.3505	0.641	0.2905	44.06025591	250.8761543	0.581	0.274	0.247	0
5	10	75	0	0.3605	0.746	0.3855	42.63450339	165.432259	0.3265	0.8165	0.256	0
5	10	75	0	0.2715	0.5925	0.321	41.07958008	225.3913509	0.2255	0.2265	0.204	0
5	10	75	0	0.326	0.6635	0.3375	42.44961092	205.3006294	0.293	NaN	0.2185	0
5	12	75	0	0.2205	0.5795	0.359	49.20150742	235.5071559	0.1525	NaN	0.1295	0
5	10	75	0	0.1955	0.5375	0.342	48.08055689	227.8535719	0.204	0.1215	0.0775	0
5	10	45	0	0.1105	0.4835	0.373	38.23717414	219.608879	0.165	0.1255	0.116	0
5	10	45	0	0.1625	0.497	0.3345	40.01945211	190.3069755	0.131	0.1025	0.0895	1
5	10	45	0	0.212	0.525	0.313	41.06863493	186.2282293	0.158	0.177	0.0975	0
5	12	45	0	0.153	0.4745	0.3215	37.69032211	168.6091861	0.111	0.0695	0.0935	1
5	11	45	0	0.4565	0.655	0.1985	25.75100518	205.0506373	0.5995	0.384	0.347	0
5	10	45	0	0.235	0.4865	0.2515	32.62091244	185.7521474	0.1805	0.169	0.127	0
5	10	45	0	0.272	0.5285	0.2565	32.60817986	194.8986045	0.2325	0.183	0.172	0
5	10	45	0	0.3445	0.5995	0.255	38.24809501	221.0076038	0.258	NaN	0.236	0
5	10	45	0	0.323	0.6275	0.3045	35.77648106	167.4405937	NaN	0.28	0.238	0
5	10	45	0	0.271	0.5345	0.2635	40.86883287	229.3451169	0.2405	0.182	0.1645	0
5	12	45	0	0.257	0.511	0.254	32.5052184	197.3513673	0.2215	0.0595	0.171	1
5	10	45	0	0.296	0.5565	0.2605	36.12722597	204.1678726	NaN	0.225	0.1965	0
5	12	45	0	0.2145	0.476	0.2615	35.45457608	210.4950847	0.21	0.1545	0.117	0
5	10	45	0	0.1615	0.534	0.3725	33.17191692	216.0129715	0.523	0.2145	0.18	0
5	10	45	0	0.236	0.4915	0.2555	34.11219956	199.5689592	0.203	0.161	0.1235	0
5	10	45	0	0.277	0.586	0.309	38.54501639	196.6468614	0.2715	0.239	0.177	0
5	10	45	0	0.2035	0.4585	0.255	36.56728832	214.3165199	0.148	0.1235	0.111	0
5	12	45	0	0.1725	0.4115	0.239	42.05098368	270.1773481	0.1425	0.1255	0.078	0
5	12	45	0	0.185	0.455	0.27	40.77506466	243.8240384	0.17	0.1225	0.079	0
5	10	45	0	0.213	0.5045	0.2915	33.21404599	153.3307279	0.165	0.122	0.1155	0
5	10	45	0	0.2405	0.4975	0.257	37.36495282	223.3961633	0.18	0.1715	0.1625	0
5	10	45	0	0.2585	0.5455	0.287	38.81790154	215.8607203	0.2155	0.1965	0.1565	0
5	12	45	0	0.158	0.3935	0.2355	34.61328446	225.7042557	0.354	0.1095	0.0945	1
5	10	45	0	0.2185	0.463	0.2445	34.43321923	226.1148023	0.1555	0.1415	0.1095	0
5	10	45	0	0.248	0.5185	0.2705	32.5107232	198.4607278	0.211	0.1725	0.141	0
5	12	45	0	0.117	0.39	0.273	39.61683393	240.3853096	0.1005	0.083	0.0645	1
5	10	45	0	0.2425	0.477	0.2345	35.54738333	248.8392102	0.2455	0.2005	0.179	0
5	10	45	0	0.169	0.4835	0.3145	37.23929153	178.337939	0.1535	0.1025	0.1015	1
5	10	45	0	0.226	0.485	0.259	34.10185818	195.0559766	0.1985	0.163	0.1565	0
5	10	45	0	0.2285	0.491	0.2625	36.31628332	218.6471408	0.199	0.1635	0.162	0
5	12	45	0	0.193	0.4085	0.2155	38.07746709	285.6258476	0.1745	0.132	0.088	0
5	10	45	0	0.212	0.534	0.322	34.89310619	155.8400087	0.1415	0.138	0.058	0
5	10	45	0	0.194	0.4795	0.2855	38.55420409	219.0779182	0.1765	0.153	0.0965	0
5	12	45	0	0.274	0.5215	0.2475	41.07927453	244.679162	0.236	0.228	0.186	0
5	10	45	0	0.194	0.4825	0.2885	35.96082629	178.2288417	0.144	0.148	0.109	0
5	10	45	0	0.2005	0.47	0.2695	34.86966229	184.05485	0.159	0.119	0.117	1
5	10	45	0	0.1875	0.4675	0.28	37.7129747	198.9142858	0.157	0.101	0.1275	1
5	10	45	0	0.224	0.503	0.279	36.25543145	189.4730714	0.173	0.157	0.1405	0
5	10	45	0	0.1895	0.449	0.2595	33.30738006	196.6757715	0.169	0.13	0.111	0
5	11	45	0	NaN	NaN	NaN	NaN	3.269256817	NaN	NaN	NaN	0
5	10	45	0	0.322	0.5895	0.2675	38.04224166	207.4603169	0.273	0.254	0.2625	0
5	10	45	0	0.3165	0.575	0.2585	31.8796692	180.4887201	0.316	0.2485	0.225	0
5	12	45	0	0.0955	0.47	0.3745	42.00347648	260.0802952	0.1945	0.155	0.104	0
5	10	45	0	0.211	0.489	0.278	33.50716206	184.1303845	0.1665	0.131	0.119	0
5	10	45	0	0.2275	0.601	0.3735	32.4038082	191.0219523	0.3865	0.2585	0.2395	0
5	10	45	0	0.241	0.507	0.266	34.57348115	207.6430251	0.2535	0.145	0.139	0
5	12	45	0	0.096	0.482	0.386	38.33821297	259.9958287	0.1785	0.118	0.128	1
5	10	45	0	0.189	0.4655	0.2765	25.0022623	155.6479973	0.1765	NaN	0.086	0
5	10	45	0	0.1095	0.4685	0.359	40.49406106	284.0480418	NaN	0.1435	0.133	0
5	10	45	0	0.233	0.514	0.281	35.23204531	185.913687	0.356	0.1755	0.128	0
5	12	45	0	0.206	0.4755	0.2695	39.70519249	218.8309399	0.1755	0.113	0.1045	1
5	10	45	0	0.227	0.5175	0.2905	34.83690433	176.3664019	NaN	0.1515	0.1185	0
6	10	75	0	0.2795	0.574	0.2945	30.62270713	219.8608556	0.188	0.21	0.1245	0
6	10	75	0	0.2195	0.526	0.3065	30.80011432	200.6875673	0.1235	0.1335	0.098	0
6	12	75	0	0.1535	0.4035	0.25	24.89516682	178.7248297	0.0845	0.0785	0.051	1
6	10	75	0	0.335	0.6695	0.3345	29.16801556	176.9665392	0.211	2.678	0.1665	0
6	10	75	0	0.211	0.5275	0.3165	30.36288327	197.6342098	0.126	0.142	0.082	0
6	10	75	0	0.214	0.4785	0.2645	32.29727976	237.2376178	0.123	NaN	0.0355	0
6	11	75	0	0.037	0.296	0.259	-4.115515559	88.8282395	0.0795	0.0835	0.081	1
6	10	75	0	0.2455	0.56	0.3145	34.50173154	199.7151651	0.1655	NaN	0.149	0
6	10	75	0	0.207	0.5075	0.3005	28.07644685	190.0812111	0.122	0.163	0.1255	0
6	12	75	0	0.141	0.3715	0.2305	18.4305559	124.4704856	0.119	0.1	0.0875	1
6	10	75	0	0.184	0.6025	0.4185	33.25509761	154.9152257	0.1915	2.7645	0.127	0
6	12	75	0	0.262	0.377	0.115	-0.031629682	10.14782521	1.7035	2.798	0.1	0
6	10	75	0	0.232	0.4975	0.2655	25.58706937	214.969211	0.1485	0.1575	0.13	0
6	10	75	0	0.2085	0.502	0.2935	34.68281425	245.1064236	0.135	0.141	0.1185	0
6	10	75	0	0.324	0.5785	0.2545	20.58895451	146.8598223	0.2035	0.1975	0.1765	0
6	10	75	0	0.3365	0.668	0.3315	33.12846695	200.48171	0.262	0.3085	0.2285	0
6	12	75	0	0.305	0.5625	0.2575	1.508284348	39.97212036	1.474	0.4465	0.1025	0
6	10	75	0	0.378	0.651	0.273	28.01807097	183.9407086	0.3095	2.485	0.271	0
6	10	75	0	0.306	0.5695	0.2635	23.50499869	167.699529	0.2175	0.2	0.165	0
6	10	75	0	0.354	0.6435	0.2895	28.69424861	204.3622004	0.2615	0.2655	0.2205	0
6	10	75	0	0.235	0.6745	0.4395	24.41052969	162.6581514	0.138	0.173	0.0915	0
6	10	75	0	0.217	0.5625	0.3455	30.91094063	210.7063296	0.129	NaN	0.0805	0
6	10	75	0	0.268	0.5565	0.2885	31.75433969	227.0621807	0.1945	NaN	0.143	0
6	10	75	0	0.2415	0.5395	0.298	34.58050099	223.8482554	0.1635	0.1595	0.1095	0
6	10	75	0	0.3855	0.687	0.3015	30.64898866	210.1633629	0.318	0.3205	0.2495	0
6	12	75	0	0.3775	0.8015	0.424	27.67753391	167.6316328	0.1005	0.1075	0.074	1
6	10	75	0	0.3625	0.687	0.3245	26.56586121	184.6420858	0.2595	0.2705	0.227	0
6	12	75	0	0.208	0.482	0.274	36.96537652	213.9708765	0.1195	0.1265	0.114	1
6	10	75	0	0.323	0.6235	0.3005	29.15092564	235.7372349	0.2175	0.2685	0.193	0
6	10	75	0	0.342	0.7355	0.3935	31.60199172	166.3939355	0.2635	0.268	0.207	0
6	10	75	0	0.3445	0.7005	0.356	31.05955855	162.7239808	0.273	0.2695	0.227	0
6	10	75	0	0.3825	0.717	0.3345	30.22226106	193.6314556	0.277	0.335	0.2525	0
6	12	75	0	0.1655	0.4515	0.286	33.83117984	287.1335747	0.0975	0.1005	0.0595	1
6	10	75	0	0.262	0.582	0.32	31.16620601	189.0650041	0.187	0.255	0.141	0
6	12	75	0	0.2005	0.4785	0.278	33.65211048	232.9080744	0.1295	0.206	0.077	0
6	10	75	0	0.2775	0.663	0.3855	33.61300331	242.1081587	0.2565	0.275	0.227	0
6	10	75	0	0.2845	0.654	0.3695	32.19748726	208.0597908	0.2565	0.295	0.221	0
6	12	75	0	0.2295	0.524	0.2945	31.83435351	197.2570342	0.095	0.1545	0.0945	1
6	10	75	0	0.3235	0.618	0.2945	26.34696663	182.6787024	0.221	0.241	0.2025	0
6	10	75	0	0.3755	0.703	0.3275	29.10886917	191.5802452	0.2725	0.271	0.254	0
6	10	75	0	0.304	0.6465	0.3425	32.46259658	188.1503024	0.2425	0.254	0.2065	0
6	10	75	0	0.212	0.6175	0.4055	29.17436465	168.1538887	0.126	0.1415	0.0935	0
6	11	75	0	0.3405	0.607	0.2665	36.88042436	249.5369023	0.2465	0.2925	0.188	0
6	10	75	0	0.301	0.547	0.246	21.44455238	172.7848601	0.2205	0.236	0.1525	0
6	12	75	0	0.1715	0.441	0.2695	32.38000474	223.8676533	0.1125	0.126	0.0735	1
6	10	75	0	0.226	0.516	0.29	28.15604715	178.3780759	0.137	0.163	0.1045	0
6	10	75	0	0.368	0.562	0.194	31.93669223	282.7579593	0.2925	0.28	0.2195	0
6	10	75	0	0.279	0.7785	0.4995	32.585882	175.7575506	0.312	0.334	0.2165	0
6	10	75	0	0.1605	0.4985	0.338	33.40978111	173.5654564	0.108	0.151	0.0965	1
6	10	75	0	0.292	0.5935	0.3015	30.21500798	180.266627	0.2235	0.259	0.1685	0
6	10	75	0	0.204	0.503	0.299	34.68756939	220.2345882	0.1285	0.1575	0.1015	0
6	10	75	0	0.3035	0.618	0.3145	34.42721527	201.8981333	0.2265	2.2495	0.1805	0
6	12	75	0	0.1755	0.447	0.2715	37.24270108	291.9552119	0.1105	0.116	0.079	1
6	10	75	0	0.2955	0.576	0.2805	31.80111639	243.6051417	0.2265	0.23	0.1795	0
6	10	75	0	0.323	0.628	0.305	32.43494977	203.2616421	0.2465	0.263	0.2265	0
6	12	75	0	0.212	0.5965	0.3845	32.04830571	188.6993071	0.152	0.1925	0.126	0
6	10	75	0	0.228	0.646	0.418	27.41560499	144.9313548	0.152	0.1905	0.1175	0
6	12	75	0	0.315	0.688	0.373	34.63430408	148.0908808	0.332	1.4225	0.1165	0
6	10	45	0	0.303	0.6005	0.2975	36.13207459	295.5734445	0.195	0.189	0.1705	0
6	10	45	0	0.232	0.54	0.308	42.32697709	285.4085841	0.17	1.332	0.111	0
6	10	45	0	0.3405	0.746	0.4055	44.00334918	213.1413404	0.267	0.288	0.239	0
6	12	45	0	0.1345	0.4075	0.273	47.32162079	334.2683935	0.0825	0.087	0.048	1
6	10	45	0	0.3555	0.74	0.3845	35.46307585	202.8194302	0.2925	0.2865	0.2445	0
6	10	45	0	0.1775	0.4445	0.267	36.15552693	300.4720427	0.153	0.1625	0.1365	0
6	12	45	0	0.157	0.446	0.289	41.77687592	291.7566538	0.115	0.1265	0.0915	1
6	11	45	0	0.911	1.183	0.272	0.095783733	11.44367831	NaN	NaN	0.53	0
6	10	45	0	0.239	0.533	0.294	38.12577192	262.0024803	0.172	0.1835	0.15	0
6	10	45	0	0.174	0.5015	0.3275	38.26493317	276.4930986	0.1145	0.1205	0.088	1
6	10	45	0	0.218	0.5295	0.3115	41.14113329	290.3299865	0.143	0.152	0.1315	0
6	12	45	0	0.1315	0.42	0.2885	38.4133004	273.6570419	0.0875	0.113	0.0695	1
6	10	45	0	0.3115	0.6265	0.315	38.93431949	268.2835188	0.23	0.2325	0.1765	0
6	10	45	0	0.187	0.5065	0.3195	34.2523577	261.1390072	0.1125	0.1205	0.0755	1
6	10	45	0	0.2	0.526	0.326	40.85793241	274.0837589	0.147	0.1335	0.0965	0
6	10	45	0	0.28	0.6205	0.3405	43.26113731	286.4011553	0.2395	0.203	0.199	0
6	12	45	0	0.277	0.612	0.335	47.68195802	281.0023734	0.2205	NaN	0.169	0
6	10	45	0	0.262	0.612	0.35	45.30065877	248.6509553	0.2235	0.1995	0.168	0
6	10	45	0	0.18	0.5115	0.3315	42.3011865	251.1171406	0.1195	0.119	0.072	1
6	10	45	0	0.252	0.546	0.294	33.85379552	274.2946303	0.165	0.1755	0.088	0
6	10	45	0	0.302	0.5875	0.2855	36.67209279	306.9484789	0.204	0.228	0.168	0
6	12	45	0	0.1395	0.4265	0.287	38.66038098	323.2578898	0.093	0.104	0.0735	1
6	10	45	0	0.2155	0.5645	0.349	40.95109304	197.2535751	0.14	0.166	0.121	0
6	10	45	0	0.2155	0.541	0.3255	40.81810657	255.7909328	0.1425	0.151	0.1195	0
6	12	45	0	0.1425	0.445	0.3025	44.74733174	299.6621231	0.0975	0.1175	0.0705	1
6	10	45	0	0.302	0.6195	0.3175	41.37102954	297.0819084	0.2245	0.2205	0.1965	0
6	10	45	0	0.1745	0.511	0.3365	38.64621198	213.4161511	0.08	0.0905	0.0755	1
6	10	45	0	0.17	0.3855	0.2155	34.63568441	294.9213609	0.0835	0.072	0.049	1
6	10	45	0	0.262	0.5575	0.2955	44.26111212	316.1748596	0.1905	0.172	0.1525	0
6	10	45	0	0.126	0.452	0.326	39.29970814	278.7479683	0.071	0.117	0	1
6	12	45	0	0.163	0.4705	0.3075	46.87631215	338.6844672	0.1025	0.1105	0.0805	1
6	10	45	0	0.2155	0.6365	0.421	40.41488908	210.5603226	0.15	NaN	0.107	0
6	12	45	0	0.1395	0.43	0.2905	39.21288508	311.3552892	0.0765	0.089	0.057	1
6	10	45	0	0.206	0.604	0.398	41.43387301	175.2837793	0.119	0.1665	0.0785	1
6	10	45	0	0.3485	0.6775	0.329	39.97562359	266.5286962	0.259	0.2605	0.2405	0
6	10	45	0	0.179	0.5255	0.3465	38.76996364	280.6380333	0.112	0.1215	0.0875	1
6	12	45	0	0.2275	0.535	0.3075	44.95833694	287.2877006	0.1575	0.2115	0.1125	0
6	10	45	0	0.2085	0.587	0.3785	34.8833275	200.6486121	0.1325	0.1295	0.1045	0
6	10	45	0	0.195	0.4945	0.2995	33.46638815	288.5082298	0.1375	0.136	0.1015	0
6	10	45	0	0.1865	0.511	0.3245	37.62079443	295.9101765	0.126	0.135	0.0985	0
6	10	45	0	0.262	0.5775	0.3155	42.43509982	328.8988394	0.193	0.1955	0.184	0
6	10	45	0	0.1645	0.5405	0.376	42.22366592	247.6998651	0.1355	0.182	0.07	0
6	12	45	0	0.1585	0.486	0.3275	45.62568345	291.3862703	0.135	0.1525	0.0895	0
6	10	45	0	0.211	0.594	0.383	42.24567634	227.6475267	0.215	0.192	0.1605	0
6	10	45	0	0.163	0.487	0.324	39.16134123	304.944181	0.1205	0.1375	0.0595	0
6	10	45	0	0.178	0.4825	0.3045	41.79567946	289.5742633	0.1045	0.113	0.068	1
6	12	45	0	0.1485	0.4305	0.282	47.62392543	313.3475289	0.1	0.096	0.0715	1
6	12	45	0	0.1765	0.467	0.2905	38.34218746	263.7670519	0.123	0.1245	0.0935	0
6	10	45	0	0.1355	0.481	0.3455	50.50816825	306.5310114	0.108	0.1085	0.0455	1
6	10	45	0	0.2535	0.546	0.2925	46.66458815	326.8841363	0.218	0.233	0.1825	0
6	10	45	0	0.1915	0.5005	0.309	45.3094937	317.9863339	0.1475	0.1285	0.12	0
6	12	45	0	0.1255	0.427	0.3015	44.20989438	326.5669356	0.0745	0.0855	0.053	1
6	10	45	0	0.2635	0.5495	0.286	44.11994394	259.5651155	0.213	0.2625	0.1515	0
6	10	45	0	0.1805	0.439	0.2585	35.6066729	260.2211192	0.1525	0.1825	0.1105	0
6	11	45	0	0.401	0.7155	0.3145	41.02473172	312.8951151	0.363	1.152	0.3375	0
6	10	45	0	0.2465	0.561	0.3145	41.7543657	315.3412405	0.177	0.1905	0.1465	0
6	10	45	0	0.201	0.521	0.32	40.65686764	302.1333837	0.147	0.1475	0.1095	0
7	10	45	0	0.2185	0.565	0.3465	39.12687987	337.5385927	0.1565	0.247	0.116	0
7	10	45	0	0.219	0.4955	0.2765	34.92928606	279.5755181	0.2005	0.1955	0.144	0
7	10	45	0	0.2635	0.595	0.3315	40.75675289	303.3523187	0.224	0.228	0.1705	0
7	12	45	0	0.1445	0.4115	0.267	33.63112491	269.9975595	0.138	0.1245	0.092	0
7	12	45	0	0.1195	0.363	0.2435	36.66017632	266.5844402	0.093	0.1	0.0655	1
7	10	45	0	0.2185	0.445	0.2265	33.59860373	297.6381724	0.1715	0.1955	0.142	0
7	11	45	0	NaN	NaN	NaN	NaN	2.541379102	NaN	NaN	NaN	0
7	10	45	0	0.3605	0.6015	0.241	36.20420289	293.0305155	0.337	0.3095	0.2685	0
7	10	45	0	0.175	0.453	0.278	34.54360892	253.878812	0.18	0.241	0.12	0
7	10	45	0	0.2915	0.5215	0.23	33.29963547	313.6156745	0.2845	0.282	0.2265	0
7	10	45	0	0.281	0.538	0.257	36.76551866	317.859787	0.2555	0.266	0.21	0
7	10	45	0	0.2585	0.553	0.2945	37.36826202	316.2023199	0.2205	0.2605	0.176	0
7	10	45	0	0.236	0.496	0.26	37.10253051	329.2358496	0.1965	0.2065	0.156	0
7	12	45	0	0.1315	0.3535	0.222	44.68681605	402.5061158	0.092	0.1065	0.082	1
7	10	45	0	0.3005	0.6105	0.31	33.43782681	258.9528684	0.246	NaN	0.229	0
7	12	45	0	0.1315	0.383	0.2515	43.24946977	380.9628551	0.1115	0.0995	0.083	1
7	10	45	0	0.245	0.5405	0.2955	39.98164557	317.1240273	0.1965	0.2075	0.1655	0
7	10	45	0	0.35	0.621	0.271	39.38034751	318.4803141	0.356	0.348	0.278	0
7	10	45	0	0.1585	0.4695	0.311	39.4001488	328.7125007	0.186	0.2155	0.125	0
7	10	45	0	0.2895	0.566	0.2765	41.74075693	327.1161797	0.2615	0.289	0.21	0
7	10	45	0	0.3165	0.6185	0.302	39.42140631	279.1223041	0.3275	0.3555	0.2475	0
7	10	45	0	0.313	0.58	0.267	42.17464208	319.2441546	0.259	0.252	0.2205	0
7	10	45	0	0.2845	0.5895	0.305	35.77254683	221.7728472	0.2535	NaN	0.2025	0
7	10	45	0	0.293	0.6235	0.3305	38.28487791	234.5340668	0.2635	0.2945	0.2095	0
7	12	45	0	0.1505	0.3665	0.216	35.97226122	313.2384663	0.116	0.127	0.0935	1
7	10	45	0	0.315	0.657	0.342	35.74925172	213.4884839	0.2495	0.298	0.212	0
7	12	45	0	0.1575	0.393	0.2355	45.62935049	352.0906805	0.1305	0.135	0.0805	0
7	10	45	0	0.3095	0.55	0.2405	37.91567295	308.9761338	0.251	NaN	0.228	0
7	10	45	0	0.292	0.5945	0.3025	39.26870062	238.9572344	0.23	0.2445	0.175	0
7	10	45	0	0.335	0.574	0.239	36.71054718	327.9632567	0.284	0.304	0.256	0
7	10	45	0	0.283	0.563	0.28	39.31398235	285.7913447	0.2575	0.254	0.2135	0
7	12	45	0	0.2835	0.564	0.2805	40.86345879	301.2579663	0.234	0.2385	0.189	0
7	10	45	0	0.259	0.4545	0.1955	35.56713795	358.3072019	0.2145	0.273	0.177	0
7	10	45	0	0.313	0.6	0.287	37.45705055	277.4546935	0.2665	0.2715	0.205	0
7	10	45	0	0.2495	0.496	0.2465	38.91481886	333.6371441	0.2055	0.201	0.1615	0
7	12	45	0	NaN	NaN	NaN	NaN	4.735035427	NaN	2.1005	0.329	0
7	10	45	0	0.3085	0.5805	0.272	34.11885018	256.7592687	0.2535	0.282	0.19	0
7	10	45	0	0.2405	0.441	0.2005	30.77218207	307.0760422	0.202	0.2185	0.147	0
7	10	45	0	0.1575	0.557	0.3995	35.80040742	236.3997339	0.205	NaN	0.13	0
7	10	45	0	0.181	0.5	0.319	34.88753838	282.4006333	0.152	NaN	0.093	0
7	10	45	0	0.1815	0.431	0.2495	34.2129731	301.694357	0.1355	NaN	0.096	0
7	10	45	0	0.2145	0.4455	0.231	35.00832358	305.4056451	0.1825	0.196	0.1365	0
7	10	45	0	0.2075	0.472	0.2645	38.54868167	248.8713304	0.1875	0.165	0.1115	0
7	12	45	0	0.117	0.345	0.228	37.59070457	339.4171686	0.0925	0.092	0.052	1
7	10	45	0	0.19	0.429	0.239	35.17003229	297.3767962	0.1525	0.183	0.104	0
7	12	45	0	0.156	0.38	0.224	38.20451513	349.9842541	0.1185	0.1165	0.09	1
7	10	45	0	0.3105	0.5365	0.226	35.96043777	314.5125252	0.28	0.305	0.2045	0
7	12	45	0	0.1745	0.4	0.2255	39.28901656	348.0414634	0.1305	0.1445	0.1035	0
7	10	45	0	0.251	0.5355	0.2845	33.00321053	240.498914	0.189	0.1925	0.147	0
7	10	45	0	0.316	0.571	0.255	38.41564383	326.3714483	0.267	0.281	0.207	0
7	12	45	0	0.1285	0.4535	0.325	44.00096824	291.0669616	0.136	0.0975	0.0635	1
7	10	45	0	0.2935	0.526	0.2325	34.44588873	299.4362059	0.247	0.2665	0.2085	0
7	11	45	0	0.3005	0.518	0.2175	35.99864911	334.5244336	0.257	0.272	0.229	0
7	10	45	0	0.23	0.614	0.384	35.08096275	223.7149536	0.2825	0.3445	0.1985	0
7	10	45	0	0.2165	0.458	0.2415	36.95948795	313.4825673	0.1975	0.166	0.1555	0
7	10	45	0	0.2	0.483	0.283	39.60077287	296.5552699	0.172	NaN	0.11	0
7	10	45	0	0.275	0.5415	0.2665	35.9519252	300.6430669	0.2325	0.2295	0.1955	0
7	10	75	0	0.1875	0.4535	0.266	33.77247001	277.2124621	0.161	0.143	0.1	0
7	10	75	0	0.2095	0.447	0.2375	34.20373726	327.2042764	0.171	0.168	0.1235	0
7	10	75	0	0.175	0.4625	0.2875	32.72714108	289.8345327	0.1355	0.1555	0.1065	0
7	10	75	0	0.1875	0.4515	0.264	32.97258996	292.4835227	0.1395	0.151	0.103	0
7	10	75	0	0.214	0.5035	0.2895	32.02893984	250.9391271	0.1835	0.1835	0.1425	0
7	10	75	0	0.203	0.458	0.255	31.28963436	255.1181694	0.1535	0.159	0.1165	0
7	12	75	0	0.377	0.706	0.329	30.19087092	198.3218644	0.36	0.364	0.283	0
7	11	75	0	0.291	0.532	0.241	31.68925776	251.7264664	0.274	0.283	0.2545	0
7	10	75	0	0.1525	0.452	0.2995	27.69479553	246.6557568	0.189	0.183	0.1305	0
7	10	75	0	0.2035	0.4335	0.23	31.22647046	288.6592885	0.1475	0.129	0.0985	0
7	12	75	0	0.1375	0.3405	0.203	34.65446603	329.5791378	0.088	0.0885	0.0655	1
7	10	75	0	0.283	0.542	0.259	30.29543276	267.742965	0.223	0.242	0.1685	0
7	12	75	0	0.156	0.3795	0.2235	32.5215094	321.6807262	0.098	0.1165	0.0705	1
7	10	75	0	0.273	0.526	0.253	28.19156095	245.827433	0.1795	0.239	0.144	0
7	10	75	0	0.2915	0.527	0.2355	31.03873449	273.1460351	0.2245	0.2375	0.182	0
7	12	75	0	0.141	0.3545	0.2135	30.48442359	272.3401998	0.085	0.0965	0.051	1
7	10	75	0	0.2375	0.463	0.2255	28.44345631	271.4556334	0.1755	0.1495	0.094	0
7	10	75	0	0.2205	0.464	0.2435	33.71331637	274.8415872	0.152	0.205	0.093	0
7	10	75	0	0.1855	0.527	0.3415	35.13046313	298.0058673	0.22	0.21	0.168	0
7	10	75	0	0.1855	0.39	0.2045	27.48594212	267.3244375	0.153	0.1505	0.091	0
7	12	75	0	0.1385	0.397	0.2585	35.33469402	286.0458624	0.1265	0.126	0.1015	0
7	10	75	0	0.2835	0.5265	0.243	30.83031612	265.9626244	0.232	0.2315	0.185	0
7	10	75	0	0.304	0.558	0.254	34.15093918	287.0803711	0.272	0.2895	0.23	0
7	10	75	0	0.272	0.4915	0.2195	31.65412032	292.7694903	0.1935	0.2285	0.1795	0
7	10	75	0	0.334	0.578	0.244	29.47939744	243.3383082	0.262	0.2935	0.215	0
7	10	75	0	0.2685	0.502	0.2335	29.78757661	244.1959726	0.1945	0.173	0.161	0
7	12	75	0	0.1725	0.413	0.2405	36.29199879	307.5850928	0.12	0.1185	0.0715	1
7	10	75	0	0.181	0.485	0.304	32.07315318	233.1849505	0.1385	NaN	0.091	0
7	10	75	0	0.2335	0.489	0.2555	31.82548945	266.9239363	0.1735	NaN	0.109	0
7	12	75	0	0.1525	0.381	0.2285	33.18470887	317.050879	0.1095	0.111	0.068	1
7	10	75	0	0.2235	0.5025	0.279	29.14304359	222.0777921	0.1675	NaN	0.099	0
7	10	75	0	0.219	0.454	0.235	28.82453684	263.1531968	0.179	0.201	0.1125	0
7	10	75	0	0.266	0.503	0.237	29.21088558	255.3109066	0.1885	0.179	0.1195	0
7	12	75	0	0.146	0.383	0.237	35.15447028	324.7599947	0.104	0.1145	0.0795	1
7	10	75	0	0.284	0.519	0.235	29.55618099	250.0583635	0.2055	0.2565	0.15	0
7	12	75	0	0.199	0.4495	0.2505	37.45156297	312.2454489	0.151	0.131	0.0945	0
7	10	75	0	0.193	0.4275	0.2345	28.89503049	272.1478738	0.1275	0.1305	0.078	0
7	10	75	0	0.266	0.5235	0.2575	30.40427414	277.2728373	0.1885	0.199	0.1585	0
7	10	75	0	0.2485	0.494	0.2455	27.07759547	245.455992	0.1815	0.2115	0.143	0
7	10	75	0	0.2425	0.4735	0.231	27.87818215	252.5072447	0.18	0.175	0.137	0
7	12	75	0	0.1855	0.404	0.2185	31.06283654	289.7807946	0.126	0.1335	0.0985	0
7	10	75	0	0.238	0.4995	0.2615	30.0116077	223.1710163	0.1525	0.177	0.105	0
7	11	75	0	0.296	0.4935	0.1975	24.74030286	240.2060686	0.2175	0.2265	0.171	0
7	10	75	0	0.242	0.469	0.227	26.46060951	230.406093	0.1875	0.183	0.1235	0
7	12	75	0	0.1525	0.3435	0.191	31.34214952	307.5265158	0.114	0.106	0.0625	1
7	10	75	0	0.2805	0.51	0.2295	24.0158322	232.1626701	0.2125	0.216	0.1535	0
7	10	75	0	0.2655	0.507	0.2415	27.73894961	259.1215507	0.1925	0.217	0.136	0
7	10	75	0	0.2115	0.4595	0.248	28.56861023	221.3681621	0.104	0.1415	0.0695	1
7	12	75	0	0.172	0.4145	0.2425	33.97391379	279.8011465	0.123	0.1255	0.088	0
7	10	75	0	0.2705	0.5735	0.303	30.27354441	242.1854405	0.218	0.2595	0.1555	0
7	10	75	0	0.2515	0.623	0.3715	34.23000534	213.2546953	0.277	0.3505	0.216	0
7	10	75	0	0.223	0.4835	0.2605	33.02388371	257.1053814	0.195	0.188	0.1335	0
7	10	75	0	0.192	0.489	0.297	32.00261367	209.0749721	0.1245	0.1505	0.1035	0
7	12	75	0	0.1605	0.381	0.2205	32.32105097	275.1524769	0.123	0.1145	0.0675	1
7	10	75	0	0.2415	0.517	0.2755	29.78526167	235.6517888	0.168	0.236	0.1195	0
8	10	75	0	0.2495	0.542	0.2925	4.450775928	26.87763783	0.164	0.156	0.146	0
8	10	75	0	0.264	0.579	0.315	4.940911345	28.43391272	0.1845	0.188	0.1685	0
8	10	75	0	0.291	0.565	0.274	5.073013721	27.29931751	0.186	0.2255	0.1595	0
8	12	75	0	0.1675	0.4175	0.25	5.516285552	39.64002306	0.0805	0.072	0.07	1
8	10	75	0	0.296	0.552	0.256	4.232126873	26.36581658	0.209	0.221	0.2035	0
8	12	75	0	0.219	0.487	0.268	4.569014718	32.30912136	0.1325	0.1425	0.078	0
8	10	75	0	0.359	0.6315	0.2725	4.419813961	26.1180585	0.2815	0.286	0.2785	0
8	10	75	0	0.307	0.585	0.278	4.322136759	23.17391769	0.2335	0.256	0.2045	0
8	12	75	0	0.2115	0.485	0.2735	5.084851909	32.00848534	0.145	0.1505	0.117	0
8	10	75	0	0.215	0.4685	0.2535	4.101924328	26.21884178	0.166	0.1645	0.122	0
8	10	75	0	0.1925	0.484	0.2915	5.012548731	31.72187691	0.1255	0.1395	0.1035	0
8	10	75	0	0.3045	0.617	0.3125	4.657958333	25.95240663	0.2475	0.242	0.216	0
8	10	75	0	0.264	0.549	0.285	4.156118475	26.47215657	0.1955	0.2005	0.173	0
8	10	75	0	0.246	0.526	0.28	5.044094135	27.69192661	0.196	0.187	0.153	0
8	10	75	0	0.286	0.57	0.284	4.496804228	28.06636469	0.2245	0.2235	0.1865	0
8	10	75	0	0.2735	0.5655	0.292	4.130666313	23.12770337	0.189	0.197	0.175	0
8	10	75	0	0.265	0.567	0.302	4.302025784	26.35301494	0.1915	0.1935	0.1785	0
8	11	75	0	NaN	NaN	NaN	NaN	2.822497704	NaN	0.8095	0.3775	0
8	10	75	0	0.271	0.5645	0.2935	4.192400883	21.47381954	0.1885	0.197	0.1675	0
8	12	75	0	0.212	0.526	0.314	5.057105712	29.68330209	0.1505	0.1715	0.1135	0
8	10	75	0	0.2765	0.686	0.4095	4.031765706	19.27725961	0.222	0.199	0.1875	0
8	10	75	0	0.2285	0.5125	0.284	3.637518517	19.49668665	0.15	0.1715	0.12	0
8	10	75	0	0.2675	0.534	0.2665	3.109739992	16.86067032	0.1615	0.1835	0.152	0
8	10	75	0	0.268	0.6025	0.3345	4.307432507	18.79524638	0.179	0.1815	0.1615	0
8	10	75	0	0.2	0.526	0.326	4.478592813	21.31220723	0.1475	0.146	0.11	0
8	10	75	0	0.228	0.527	0.299	5.236912068	24.10125639	0.161	0.185	0.1345	0
8	12	75	0	0.1935	0.5695	0.376	5.53898078	35.6753332	0.129	0.128	0.096	0
8	10	75	0	0.1885	0.57	0.3815	5.025411663	24.97777588	0.1045	0.099	0.09	1
8	10	75	0	0.271	0.5515	0.2805	5.475161973	28.08057762	0.195	0.1075	0.184	1
8	10	75	0	0.2435	0.54	0.2965	5.50630074	25.90817456	0.1765	0.157	0.1555	0
8	12	75	0	0.1965	0.4375	0.241	5.983216161	38.23653886	0.1175	0.1205	0.099	1
8	10	75	0	0.308	0.651	0.343	5.179170677	21.19634017	0.2355	0.238	0.2045	0
8	12	75	0	0.1585	0.45	0.2915	5.822072866	33.55728077	0.101	0.116	0.073	1
8	10	75	0	0.292	0.5935	0.3015	5.36071687	25.77039456	0.22	0.2205	0.206	0
8	12	75	0	0.1935	0.4555	0.262	4.698500857	32.02473806	0.103	0.117	0.0895	1
8	10	75	0	0.2995	0.621	0.3215	4.813028362	24.84515506	0.218	0.2205	0.1995	0
8	12	75	0	0.185	0.445	0.26	5.392447023	35.6622206	0.113	0.101	0.0855	1
8	10	75	0	0.337	0.621	0.284	4.711255718	24.67515064	0.261	0.2655	0.2435	0
8	10	75	0	0.3335	0.6415	0.308	4.857937636	24.67479675	0.2495	0.2505	0.231	0
8	10	75	0	0.311	0.5785	0.2675	4.154020796	22.49855463	0.2115	0.2075	0.199	0
8	10	75	0	0.242	0.557	0.315	5.372723502	27.23889834	0.1715	0.1625	0.135	0
8	10	75	0	0.2415	0.5745	0.333	4.764789681	22.07218809	0.1635	0.167	0.1325	0
8	10	75	0	0.199	0.5095	0.3105	5.296014898	23.78681978	0.137	0.117	0.1	1
8	10	75	0	0.297	0.6325	0.3355	4.653503239	21.85434964	0.208	0.195	0.166	0
8	12	75	0	0.183	0.451	0.268	6.2051466	36.62546461	0.1105	0.1185	0.0845	1
8	10	75	0	0.187	0.6085	0.4215	5.609662303	29.03755929	0.1025	0.093	0.097	1
8	10	75	0	0.3085	0.6305	0.322	4.887572604	25.72288051	0.236	0.235	0.2085	0
8	10	75	0	0.2255	0.4735	0.248	4.846113431	30.97430386	0.1505	0.1345	0.124	0
8	12	75	0	0.173	0.4325	0.2595	6.054749345	39.56572841	0.094	0.095	0.0825	1
8	10	75	0	0.195	0.5535	0.3585	4.973906521	23.51511919	0.166	0.1185	0.0925	1
8	11	75	0	NaN	NaN	NaN	NaN	3.998171775	NaN	0.5335	0.377	0
8	10	75	0	0.2325	0.524	0.2915	5.380848404	28.03634129	0.1555	0.1385	0.1135	0
8	10	75	0	0.297	0.61	0.313	4.61949609	21.02825078	0.2225	0.215	0.182	0
8	10	75	0	0.288	0.596	0.308	4.989819283	25.54230247	0.205	0.222	0.187	0
8	10	75	0	0.2405	0.523	0.2825	5.310637509	26.39781659	0.1625	0.157	0.1115	0
8	10	75	0	0.22	0.611	0.391	5.510092846	28.01032874	0.1385	0.1385	0.112	0
8	12	75	0	0.157	0.432	0.275	6.122196891	39.26380747	0.1175	0.128	0.082	1
8	10	75	0	0.267	0.577	0.31	5.364905386	25.82927023	0.193	0.1865	0.1565	0
8	12	75	0	0.165	0.447	0.282	6.174870721	34.69651975	0.09	0.125	0.0695	1
8	10	45	0	0.241	0.7015	0.4605	28.71617823	128.4026692	0.2225	0.1035	0.1655	1
8	10	45	0	0.2025	0.529	0.3265	26.84807144	172.9939386	0.1445	0.175	0.115	0
8	12	45	0	0.165	0.4945	0.3295	31.3689294	179.8717442	0.108	0.119	0.0815	1
8	10	45	0	0.2305	0.5495	0.319	28.6072282	135.0002179	0.17	0.186	0.1745	0
8	10	45	0	0.1835	0.513	0.3295	30.36190712	144.5761542	0.157	0.157	0.105	0
8	10	45	0	0.295	0.824	0.529	26.87016047	119.7105261	0.2705	0.9875	0.214	0
8	10	45	0	0.2395	0.5395	0.3	31.25989875	177.2231406	0.2255	0.2075	0.158	0
8	11	45	0	0.232	0.3115	0.0795	0.756804777	12.37419887	NaN	0.057	NaN	1
8	10	45	0	0.23	0.696	0.466	25.29519107	116.0134226	0.182	0.185	0.138	0
8	10	45	0	0.2435	0.544	0.3005	25.33191034	142.3246502	0.2445	0.1935	0.156	0
8	10	45	0	0.3095	0.7575	0.448	26.48512822	150.5643841	0.2675	0.2475	0.221	0
8	12	45	0	0.158	0.437	0.279	28.93467128	179.4761801	0.1225	0.139	0.1135	0
8	10	45	0	0.168	0.486	0.318	27.90263635	191.5144771	0.1015	0.096	0.0835	1
8	10	45	0	0.1985	0.52	0.3215	31.60608023	187.7428547	0.15	0.1415	0.132	0
8	12	45	0	0.145	0.602	0.457	30.74704345	174.3025596	0.123	0.1305	0.071	0
8	10	45	0	0.171	0.628	0.457	25.70817115	111.1152223	0.15	0.149	0.0845	0
8	10	45	0	0.225	0.641	0.416	27.31599956	161.4817016	0.179	0.433	0.1295	0
8	10	45	0	0.268	0.6955	0.4275	28.39042214	184.6718074	0.199	0.207	0.179	0
8	10	45	0	0.2595	0.701	0.4415	30.80783115	166.5953184	0.2365	0.217	0.1805	0
8	12	45	0	0.1395	0.458	0.3185	31.16962155	193.3554522	0.112	0.113	0.0785	1
8	10	45	0	0.2255	0.696	0.4705	26.47628775	136.4766929	0.166	0.1805	0.1455	0
8	10	45	0	0.2195	0.634	0.4145	26.05511517	127.7410822	NaN	0.0525	0.139	1
8	10	45	0	0.1845	0.611	0.4265	24.53192597	115.1230876	0.147	0.517	0.088	0
8	10	45	0	0.1935	0.518	0.3245	26.1874214	145.6714044	0.1545	0.1775	0.1025	0
8	12	45	0	0.155	0.5815	0.4265	32.21415902	197.8369549	0.1045	0.1115	0.076	1
8	10	45	0	0.258	0.661	0.403	20.77003181	105.3714222	0.1985	0.056	0.168	1
8	10	45	0	0.1745	0.613	0.4385	25.50176027	142.9722046	0.124	0.132	0.101	0
8	10	45	0	0.1695	0.4715	0.302	29.44344487	189.6184622	0.1295	0.112	0.077	1
8	10	45	0	0.2915	0.605	0.3135	27.7666136	152.7013109	0.244	0.2455	0.215	0
8	10	45	0	0.1755	0.596	0.4205	26.72801696	134.3396217	0.165	NaN	0.0945	0
8	10	45	0	0.207	0.5125	0.3055	25.06596799	149.0392769	0.154	0.169	0.0945	0
8	12	45	0	0.183	0.6225	0.4395	31.4450761	166.9211587	0.14	0.153	0.088	0
8	10	45	0	0.246	0.5355	0.2895	28.42025729	195.5032575	0.1745	0.1745	0.168	0
8	12	45	0	0.156	0.4385	0.2825	29.36454874	246.8788901	0.1245	0.1405	0.074	0
8	10	45	0	0.255	0.586	0.331	28.78207684	177.5381359	0.243	0.2345	0.1715	0
8	12	45	0	0.1935	0.612	0.4185	30.52264426	180.0599684	0.139	0.158	0.1055	0
8	10	45	0	0.209	0.8595	0.6505	24.12772966	114.6157286	0.2045	0.484	0.1035	0
8	12	45	0	0.176	0.613	0.437	27.79824256	188.2876748	0.141	2.8935	0.082	0
8	10	45	0	0.267	0.559	0.292	24.13514916	148.1473994	0.216	0.2	0.168	0
8	10	45	0	0.21	0.666	0.456	23.10250813	108.7644656	0.168	0.0305	0.1345	1
8	10	45	0	0.2235	0.543	0.3195	24.96856823	145.2588206	0.1625	0.185	0.1245	0
8	10	45	0	0.2955	0.645	0.3495	28.31491128	163.9533844	0.2645	0.2545	0.1995	0
8	12	45	0	0.189	0.5165	0.3275	34.93017668	205.561548	0.1345	0.167	0.108	0
8	10	45	0	0.3085	0.6205	0.312	28.5410651	162.5814811	0.272	0.277	0.218	0
8	10	45	0	0.259	0.7225	0.4635	33.65531286	166.9039671	0.2175	0.2	0.176	0
8	12	45	0	0.155	0.5015	0.3465	37.40162636	255.8705071	0.182	0.107	0.0875	1
8	10	45	0	0.245	0.7155	0.4705	32.31382559	181.2885293	0.2095	0.22	0.122	0
8	10	45	0	0.243	0.6665	0.4235	27.90062833	152.7123933	0.198	0.1995	0.1215	0
8	12	45	0	0.1305	0.453	0.3225	32.54503587	185.948744	0.093	0.1135	0.0825	1
8	10	45	0	0.263	0.593	0.33	27.74691991	134.4908683	NaN	0.2495	0.1775	0
8	10	45	0	0.234	0.5275	0.2935	28.90625441	148.981254	0.1745	0.201	0.133	0
8	10	45	0	0.191	0.6705	0.4795	29.48924215	157.6469532	0.158	NaN	0.078	0
8	12	45	0	0.1535	0.606	0.4525	31.38739215	168.4677329	0.116	0.1225	0.07	1
8	10	45	0	0.1935	0.5085	0.315	31.8785169	193.9305028	0.1635	NaN	0.1105	0
8	10	45	0	0.1985	0.5965	0.398	27.20981205	179.9859966	0.1715	0.8035	0.102	0
8	10	45	0	0.2135	0.4865	0.273	31.7463068	210.5757707	NaN	NaN	0.0795	0
8	10	45	0	0.161	0.47	0.309	31.96270017	178.5852538	0.1045	0.117	0.0625	1
8	11	45	0	0.298	0.591	0.293	32.79046724	227.2912962	0.2485	0.2545	0.221	0
9	10	45	0	0.164	0.3625	0.1985	26.1385875	256.5628458	0.177	NaN	0.1045	0
9	10	45	0	0.225	0.3765	0.1515	31.53885293	373.6456026	0.1365	0.1005	0.0945	1
9	10	45	0	0.264	0.4085	0.1445	26.85097932	332.6931068	0.2315	NaN	0.1665	0
9	10	45	0	0.213	0.3595	0.1465	30.33841144	381.8851863	0.1745	0.219	0.109	0
9	10	45	0	0.2605	0.4395	0.179	25.7133666	255.9610961	0.2475	NaN	0.1455	0
9	10	45	0	0.226	0.4155	0.1895	33.94813888	328.3294285	0.1985	0.1415	0.0845	0
9	12	45	0	0.1205	0.3365	0.216	25.6496927	223.4253379	0.076	0.03	0.077	1
9	10	45	0	0.2255	0.395	0.1695	37.91320544	428.2548198	0.1845	0.1645	0.133	0
9	10	45	0	0.262	0.4325	0.1705	23.21340491	244.5370553	0.2215	NaN	0.117	0
9	10	45	0	0.2235	0.37	0.1465	30.38034431	377.8867099	0.19	0.1415	0.118	0
9	12	45	0	0.1145	1.1505	1.036	4.374804705	60.45757458	0.0795	0.0675	0.0845	1
9	11	45	0	0.691	0.911	0.22	18.309229	168.4997839	0.087	0.078	0.0775	1
9	10	45	0	0.2415	0.3775	0.136	24.87051691	329.0916733	0.1895	0.1935	0.148	0
9	12	45	0	0.1495	0.3105	0.161	35.25102635	415.8900461	0.1115	0.2375	0.077	1
9	10	45	0	0.268	0.4685	0.2005	24.61182142	226.1374407	0.234	NaN	0.1705	0
9	10	45	0	0.242	0.428	0.186	28.90138562	285.6453583	0.1955	NaN	0.16	0
9	12	45	0	0.1265	0.286	0.1595	27.58096816	307.1508104	0.077	0.083	0.068	1
9	10	45	0	0.2815	0.4745	0.193	31.39204639	289.4325733	0.211	NaN	0.1595	0
9	10	45	0	0.279	0.435	0.156	30.63074524	353.930803	0.247	NaN	0.1845	0
9	10	45	0	0.3195	0.499	0.1795	33.48517199	340.7762071	0.2935	0.3385	0.2165	0
9	10	45	0	0.208	0.4335	0.2255	31.3788322	261.6518857	0.1985	NaN	0.153	0
9	10	45	0	0.266	0.4245	0.1585	36.26140755	412.2267907	0.22	0.2235	0.2225	0
9	12	45	0	0.113	0.324	0.211	36.5004567	348.2500443	0.132	0.1185	0.055	1
9	10	45	0	0.2985	0.473	0.1745	31.22763299	326.125682	0.2535	0.283	0.1585	0
9	12	45	0	0.145	0.315	0.17	35.28861188	378.7852028	0.086	0.11	0.075	1
9	10	45	0	0.223	0.3865	0.1635	32.28002422	360.8215874	0.1795	NaN	0.173	0
9	10	45	0	0.256	0.454	0.198	37.16424887	346.7661388	0.2335	0.2855	0.1615	0
9	12	45	0	0.1355	0.2995	0.164	30.11451071	343.4393478	0.0885	0.0755	0.0615	1
9	10	45	0	0.209	0.389	0.18	24.15048972	245.4839939	0.1815	NaN	0.1415	0
9	12	45	0	0.124	0.284	0.16	34.88850247	391.0958437	0.0935	0.094	0.0705	1
9	10	45	0	0.2465	0.4435	0.197	22.46301358	203.761664	0.216	NaN	0.1845	0
9	10	45	0	0.314	0.5135	0.1995	27.54876127	236.8266224	0.2815	0.273	0.2355	0
9	10	45	0	0.241	0.4195	0.1785	24.46975911	261.9140144	0.2275	0.2665	0.1515	0
9	12	45	0	0.109	0.294	0.185	32.55542866	329.1052948	0.096	0.1025	0.0825	1
9	10	45	0	0.2455	0.429	0.1835	24.00412908	241.1506815	0.22	0.2355	0.158	0
9	10	45	0	0.173	0.33	0.157	21.55501342	255.4937376	0.126	0.144	0.0945	0
9	10	45	0	0.316	0.4875	0.1715	33.72746485	367.5783644	0.272	0.2865	0.2255	0
9	10	45	0	0.1825	0.33	0.1475	23.46927262	289.0814679	0.1315	0.1555	0.0635	0
9	10	45	0	0.242	0.457	0.215	26.03149663	243.452041	0.229	0.2375	0.147	0
9	10	45	0	0.2305	0.413	0.1825	24.65830848	287.3443667	0.215	0.227	0.164	0
9	10	45	0	0.2475	0.4515	0.204	32.16915174	287.4253917	0.2475	NaN	0.1585	0
9	10	45	0	0.2055	0.392	0.1865	25.08484147	242.9220389	0.17	NaN	0.137	0
9	11	45	0	0.2675	0.451	0.1835	36.03086463	344.7199558	0.079	0.066	0.0865	1
9	10	45	0	0.2095	0.4225	0.213	27.66592912	264.9706181	0.209	NaN	0.1645	0
9	12	45	0	0.111	0.2755	0.1645	21.74695951	257.3335618	0.085	0.104	0.0645	1
9	10	45	0	0.273	0.4655	0.1925	25.54702235	250.5966778	0.2435	NaN	0.1775	0
9	10	45	0	0.1505	0.4375	0.287	29.098234	244.8898728	0.2055	0.1805	0.1265	0
9	10	45	0	0.258	0.4815	0.2235	29.99595817	243.5630869	0.264	NaN	0.196	0
9	12	45	0	0.103	0.2875	0.1845	26.64196212	287.8424726	0.089	0.0925	0.0795	1
9	10	45	0	0.222	0.412	0.19	26.30967081	256.7914653	0.2105	NaN	0.1325	0
9	10	45	0	0.1775	0.3725	0.195	24.99983757	242.4775233	0.1625	0.1505	0.1105	0
9	10	45	0	0.1305	0.3115	0.181	28.55168486	280.6044672	0.1055	0.1145	0.0605	1
9	10	45	0	0.1395	0.3535	0.214	25.46279226	222.1734273	0.127	0.1455	0.083	0
9	12	45	0	0.118	0.2985	0.1805	28.67558449	314.9937732	0.093	NaN	0.0555	1
9	10	45	0	0.206	0.4155	0.2095	28.08982144	256.0903865	0.1905	0.1865	0.087	0
9	10	45	0	0.2805	0.4835	0.203	26.68913797	246.3037546	0.269	0.284	0.16	0
9	10	45	0	0.207	0.3575	0.1505	23.42653582	288.3304681	0.1285	0.1605	0.144	0
9	12	45	0	0.149	0.3425	0.1935	25.97560174	236.2102307	0.1135	0.1335	0.0575	1
9	10	45	0	0.219	0.407	0.188	24.95859428	240.7153996	0.204	0.226	0.1475	0
9	10	75	0	0.206	0.35	0.144	17.3576555	221.5902506	0.133	0.1185	0.103	1
9	10	75	0	0.161	0.359	0.198	11.71460035	121.9898497	0.1555	0.121	0.0985	0
9	10	75	0	0.1775	0.407	0.2295	17.11655451	157.2631242	0.1905	0.181	0.136	0
9	10	75	0	0.273	0.469	0.196	15.57478485	162.4591676	0.263	0.2725	0.168	0
9	10	75	0	0.1085	0.364	0.2555	14.78004117	154.6897415	0.1525	NaN	0.065	0
9	12	75	0	0.1355	0.2865	0.151	17.56093168	201.413846	0.0875	0.076	0.0765	1
9	10	75	0	0.103	0.315	0.212	11.54570456	115.3050785	0.1255	0.0825	0.067	1
9	11	75	0	0.2865	0.457	0.1705	17.01749046	208.0943748	0.0885	0.0695	0.0645	1
9	10	75	0	0.137	0.3545	0.2175	13.8118952	141.0952828	0.149	0.139	0.083	0
9	10	75	0	0.2015	0.39	0.1885	14.76632211	164.4207872	0.1935	0.201	0.114	0
9	10	75	0	0.323	0.4595	0.1365	16.04199413	222.610576	0.272	0.27	0.146	0
9	12	75	0	0.1425	0.299	0.1565	16.76743381	202.7664452	0.13	0.07	0.093	1
9	10	75	0	0.236	0.471	0.235	13.99400596	137.9908741	0.2485	0.2705	0.211	0
9	10	75	0	0.141	0.3235	0.1825	11.49428376	127.2444775	0.137	0.153	0.1045	0
9	12	75	0	0.079	0.326	0.247	19.07116124	187.8771963	0.0935	0.0725	0.0595	1
9	10	75	0	0.208	0.4225	0.2145	17.85240218	197.7892699	0.211	0.2265	0.068	0
9	10	75	0	0.1805	0.411	0.2305	13.22552018	138.4110336	0.2045	NaN	0.1315	0
9	10	75	0	0.257	0.4075	0.1505	9.50781265	116.9633234	0.1545	0.223	0.139	0
9	10	75	0	0.1965	0.336	0.1395	10.95857732	147.7301306	0.1445	0.1615	0.0705	0
9	12	75	0	0.137	0.262	0.125	14.31740942	200.5172512	0.079	0.0675	0.076	1
9	10	75	0	0.127	0.313	0.186	16.75947601	182.3417515	0.1245	NaN	0.0705	0
9	10	75	0	0.126	0.3455	0.2195	16.262624	135.3421244	0.1225	NaN	0.07	0
9	10	75	0	0.168	0.3275	0.1595	17.02003733	197.360967	0.124	0.1225	0.0775	0
9	12	75	0	0.1095	0.2445	0.135	15.4548316	203.6989645	0.0595	0.0815	0.0755	1
9	10	75	0	0.1555	0.3935	0.238	17.64159196	178.9301844	NaN	0.2055	0.087	0
9	10	75	0	0.1575	0.346	0.1885	15.53338289	160.0554706	0.147	NaN	0.076	0
9	10	75	0	0.1615	0.3225	0.161	10.50760005	125.0792	0.132	0.1075	0.063	1
9	10	75	0	0.123	0.3085	0.1855	15.36886382	191.3928062	0.114	0.095	0.072	1
9	10	75	0	0.124	0.343	0.219	15.74830101	154.5424295	0.146	0.137	0.106	0
9	12	75	0	0.082	0.304	0.222	23.62672069	261.0636838	0.083	0.1085	0.051	1
9	10	75	0	0.1705	0.3965	0.226	20.07060589	204.4392051	0.1705	0.19	0.1335	0
9	10	75	0	0.226	0.446	0.22	15.90990859	164.9608451	0.232	0.2455	0.081	0
9	10	75	0	0.161	0.388	0.227	19.29548564	188.7054824	0.149	NaN	0.131	0
9	10	75	0	0.122	0.3525	0.2305	14.70068269	114.9920982	0.1525	0.1465	0.0845	0
9	12	75	0	0.1155	0.268	0.1525	20.59857651	245.5902125	0.0935	0.111	0.0495	1
9	10	75	0	0.105	0.364	0.259	21.93014847	195.9892626	0.095	NaN	0.0615	1
9	10	75	0	0.1375	0.338	0.2005	18.27203705	195.6158933	0.144	0.1535	0.0895	0
9	12	75	0	0.1235	0.283	0.1595	19.64997078	220.9633131	0.0865	0.1065	0.0505	1
9	10	75	0	0.184	0.3385	0.1545	15.65918267	185.558533	0.141	0.1525	0.0835	0
9	12	75	0	0.108	0.2565	0.1485	13.6108742	156.8770073	0.053	0.088	0.0755	1
9	10	75	0	0.227	0.376	0.149	21.1520383	269.1814893	0.174	1.254	0.1195	0
9	10	75	0	0.17	0.3495	0.1795	19.27838314	229.1345011	0.1505	0.134	0.08	0
9	10	75	0	0.148	0.35	0.202	19.03888311	191.3616188	0.1475	0.157	0.0675	0
9	12	75	0	0.116	0.302	0.186	20.82589467	204.1609154	0.085	0.1075	0.047	1
9	10	75	0	0.1315	0.3365	0.205	9.711576549	108.5373405	0.1325	NaN	0.0745	0
9	10	75	0	0.2075	0.366	0.1585	11.22160249	133.9410113	0.1625	NaN	0.097	0
9	10	75	0	0.163	0.3365	0.1735	10.74255815	114.3859026	0.085	0.103	0.0735	1
9	10	75	0	0.1625	0.3175	0.155	10.546313	129.151526	0.138	0.191	0.0735	0
9	10	75	0	0.1095	0.341	0.2315	15.05583981	160.7398864	0.125	0.1415	0.067	0
9	12	75	0	0.082	0.2985	0.2165	18.08945393	188.595416	0.141	NaN	0.0465	0
9	10	75	0	0.093	0.31	0.217	12.04679194	114.2817582	0.1025	0.0925	0.054	1
9	11	75	0	-0.0035	0.228	0.2315	0.726866463	9.532325824	NaN	NaN	0.0805	0
9	10	75	0	0.152	0.387	0.235	18.51728516	187.0814374	0.157	0.187	0.1265	0
9	10	75	0	0.136	0.368	0.232	12.87407534	137.4031079	0.162	0.176	0.094	0
9	10	75	0	0.088	0.302	0.214	15.00194881	137.3709075	0.1045	NaN	0.073	1
9	12	75	0	0.0895	0.2935	0.204	14.50098469	148.1169096	0.1035	0.147	0.0675	1
9	10	75	0	0.112	0.326	0.214	17.39025541	173.3887866	0.1	NaN	0.062	1
9	10	75	0	0.1715	0.3385	0.167	14.36917975	157.458985	0.1525	0.1785	0.0805	0
9	10	75	0	0.187	0.3635	0.1765	10.66244238	121.7545481	0.1745	0.2095	0.0985	0
9	12	75	0	0.142	0.27	0.128	12.94000999	177.8936636	0.0955	0.128	0.064	1
10	10	75	0	0.358	0.6305	0.2725	31.76893554	191.8397065	0.2775	0.273	0.195	0
10	10	75	0	0.241	0.602	0.361	33.40050618	194.1784293	0.3495	0.8295	0.192	0
10	10	75	0	0.3085	0.6015	0.293	34.15959724	204.1640123	0.294	NaN	0.186	0
10	12	75	0	0.1225	0.539	0.4165	3.921571002	38.7341255	0.0675	0.063	0.1075	1
10	10	75	0	0.1965	0.5005	0.304	31.1995279	241.0732297	0.179	0.1785	0.1235	0
10	10	75	0	0.341	0.7215	0.3805	31.7531986	201.1905609	0.371	0.364	0.3135	0
10	10	75	0	0.2365	0.605	0.3685	27.07205375	158.4478372	0.2785	0.262	0.195	0
10	10	75	0	0.2615	0.61	0.3485	30.19734084	194.4463201	0.279	0.3285	0.2225	0
10	12	75	0	0.181	0.498	0.317	32.49525637	216.395157	0.0665	0.06	0.097	1
10	10	75	0	0.201	0.516	0.315	29.81473964	206.3872051	0.249	0.209	0.1385	0
10	10	75	0	0.2125	0.582	0.3695	34.6541785	220.1899777	0.2795	0.3065	0.1695	0
10	10	75	0	0.2025	0.4945	0.292	28.63083399	189.3605688	0.1775	0.3045	0.161	0
10	10	75	0	0.35	0.623	0.273	33.71976411	209.0195738	0.296	0.3145	0.194	0
10	10	75	0	0.3425	0.6475	0.305	31.88950044	224.8931997	0.3055	0.334	0.239	0
10	11	75	0	0.1425	0.285	0.1425	0.837038782	6.429089304	0.0805	0.0665	0.114	1
10	10	75	0	0.2765	0.5795	0.303	32.87751801	225.4397438	0.2735	0.2365	0.205	0
10	12	75	0	0.202	0.486	0.284	37.16043637	237.3003002	0.052	0.0555	0.106	1
10	10	75	0	0.322	0.6765	0.3545	28.07992686	171.4311069	0.3535	0.36	0.257	0
10	10	75	0	0.2965	0.638	0.3415	37.16125259	246.1255233	0.3035	0.276	0.273	0
10	12	75	0	0.295	0.5745	0.2795	38.66431787	229.8724785	0.0455	0.047	0.086	1
10	10	75	0	0.3835	0.662	0.2785	33.98308121	203.9651809	0.309	0.3245	0.235	0
10	10	75	0	0.3205	0.6415	0.321	32.2628524	214.5342304	0.302	0.383	0.3115	0
10	12	75	0	0.2445	0.5215	0.277	41.20512472	271.9131363	0.0545	0.052	0.1875	1
10	10	75	0	0.328	0.6885	0.3605	38.99566298	222.6409257	0.31	0.388	0.293	0
10	10	75	0	0.2335	0.5875	0.354	41.45085944	246.3284624	0.28	NaN	0.206	0
10	12	75	0	0.29	0.599	0.309	39.26570612	216.8311037	0.0565	0.0645	0.0735	1
10	10	75	0	0.272	0.6275	0.3555	39.31208571	219.8549788	0.253	0.243	0.1845	0
10	10	75	0	0.3315	0.6185	0.287	38.69799158	232.6803185	0.253	0.2915	0.203	0
10	12	75	0	0.1855	0.523	0.3375	37.09986719	204.6287154	0.0665	0.054	0.088	1
10	10	75	0	0.347	0.6345	0.2875	36.55491475	203.4673441	0.2705	0.3305	0.1915	0
10	12	75	0	0.15	0.511	0.361	37.31428222	210.474905	0.129	0.154	0.0795	0
10	10	75	0	0.224	0.608	0.384	39.86432787	219.4920093	0.2255	0.2295	0.187	0
10	10	75	0	0.191	0.5305	0.3395	36.48894353	207.960521	0.206	0.179	0.121	0
10	10	75	0	0.399	0.6645	0.2655	35.79175951	223.8183466	0.3065	0.277	0.256	0
10	10	75	0	0.3495	0.729	0.3795	37.64050083	202.8991193	0.365	0.4225	0.297	0
10	12	75	0	0.1155	0.52	0.4045	40.13410017	212.3577772	0.0505	0.049	0.0605	1
10	10	75	0	0.2675	0.6485	0.381	38.37937296	209.8928457	0.314	0.229	0.198	0
10	10	75	0	0.297	0.688	0.391	38.21391899	204.9714152	0.331	0.2715	0.2315	0
10	10	75	0	0.3555	0.616	0.2605	31.99447192	188.0749002	0.283	0.299	0.2455	0
10	10	75	0	0.266	0.5625	0.2965	35.41763351	210.709269	0.2105	0.2695	0.1695	0
10	12	75	0	0.1105	0.408	0.2975	33.53549614	236.3944622	0.0515	0.0455	0.078	1
10	10	75	0	0.274	0.665	0.391	36.84395981	208.1762404	0.3335	0.3425	0.2225	0
10	11	75	0	0.385	0.7375	0.3525	33.75503812	177.8325942	0.3895	0.343	0.3415	0
10	10	75	0	0.3195	0.639	0.3195	35.44184949	193.6242244	0.2655	0.277	0.201	0
10	12	75	0	0.191	0.4535	0.2625	42.35080523	304.1067984	0.1465	0.141	0.09	0
10	10	75	0	0.1915	0.543	0.3515	34.11938756	176.1886015	0.1865	0.234	0.1465	0
10	10	75	0	0.182	0.5595	0.3775	42.91119419	217.8213638	0.1975	0.225	0.117	0
10	10	75	0	0.2885	0.652	0.3635	38.26107051	186.4719952	0.2765	0.3215	0.206	0
10	10	75	0	0.3375	0.7265	0.389	40.09365923	218.4459813	0.508	NaN	0.326	0
10	10	75	0	0.399	0.8065	0.4075	41.94806062	233.3826613	0.419	0.4005	0.348	0
10	12	75	0	0.1235	0.484	0.3605	37.90672215	230.793187	0.0465	0.047	0.074	1
10	10	75	0	0.2195	0.594	0.3745	36.23760068	197.6817007	0.2495	0.225	0.1685	0
10	10	75	0	0.2275	0.5925	0.365	38.94847504	212.6747676	0.2665	0.2335	0.1465	0
10	10	75	0	0.3235	0.6635	0.34	39.79640036	217.5802953	0.3635	0.293	0.268	0
10	12	75	0	0.1125	0.4535	0.341	42.50181708	248.4268324	0.0645	0.0515	0.0715	1
10	10	75	0	0.239	0.5865	0.3475	33.33598593	182.3179313	0.241	0.2275	0.1775	0
10	10	45	0	0.307	0.6615	0.3545	37.00647266	211.7264542	0.303	0.341	0.2415	0
10	10	45	0	0.2485	0.5875	0.339	40.86113037	232.0547118	0.2265	0.3215	0.1905	0
10	10	45	0	0.385	0.664	0.279	36.51940867	232.1576978	0.312	0.351	0.245	0
10	10	45	0	0.3835	0.6895	0.306	34.85644044	219.4189971	0.348	0.3915	0.3065	0
10	10	45	0	0.354	0.7015	0.3475	36.64024526	250.9373225	0.3705	0.4145	0.31	0
10	10	45	0	0.307	0.621	0.314	37.23357952	203.9782654	0.2635	0.26	0.2125	0
10	12	45	0	0.1365	0.4325	0.296	26.66795699	234.3083807	0.047	0.0445	0.0775	1
10	10	45	0	0.171	0.4565	0.2855	27.12076492	184.2341111	0.158	0.148	0.1075	0
10	11	45	0	0.364	0.648	0.284	23.92108772	188.5722747	0.078	0.0915	0.319	1
10	10	45	0	0.2255	0.49	0.2645	30.89361583	235.3052157	0.182	0.2145	0.1285	0
10	10	45	0	0.3105	0.648	0.3375	36.44806548	234.6986487	0.3305	0.3835	0.2505	0
10	10	45	0	0.214	0.518	0.304	30.54165539	174.1878549	0.188	0.2055	0.1405	0
10	12	45	0	0.2805	0.559	0.2785	36.04364643	229.5963658	0.2095	0.225	0.1365	0
10	10	45	0	0.2	0.5615	0.3615	41.73086869	238.2431252	0.1945	0.1875	0.1385	0
10	12	45	0	0.231	0.4925	0.2615	32.40786868	194.4607601	0.088	0.2175	0.098	1
10	10	45	0	0.2205	0.619	0.3985	38.90470124	202.7167542	0.236	0.253	0.1535	0
10	10	45	0	0.2485	0.6125	0.364	36.95154154	210.6047278	0.3075	0.29	0.212	0
10	10	45	0	0.2245	0.5775	0.353	35.91424106	194.6201482	0.219	NaN	0.1645	0
10	10	45	0	0.259	0.6075	0.3485	39.32414324	213.3894245	0.273	0.3065	0.195	0
10	12	45	0	0.1655	0.499	0.3335	41.83413111	274.7103383	0.059	0.0615	0.1055	1
10	10	45	0	0.2485	0.591	0.3425	34.99500874	180.9570361	0.2185	0.204	0.1515	0
10	10	45	0	0.2535	0.591	0.3375	37.83284126	236.3590336	0.264	0.2445	0.1745	0
10	10	45	0	0.3095	0.6465	0.337	36.02050646	199.2472019	0.282	0.1855	0.22	0
10	12	45	0	0.2305	0.5	0.2695	38.53767679	239.2025442	0.0655	0.163	0.0795	1
10	10	45	0	0.241	0.562	0.321	36.74731536	226.519324	0.237	0.231	0.173	0
10	12	45	0	0.1735	0.4765	0.303	37.24133089	281.4198954	0.1245	0.064	0.114	1
10	10	45	0	0.213	0.538	0.325	33.72774761	199.931555	0.199	0.19	0.142	0
10	12	45	0	0.171	0.481	0.31	37.29322016	266.176058	0.0775	0.069	0.0935	1
10	10	45	0	0.187	0.589	0.402	37.73810603	204.915632	0.2235	0.298	0.129	0
10	10	45	0	0.24	0.5895	0.3495	35.72397561	200.5002366	0.217	0.226	0.164	0
10	12	45	0	0.2255	0.469	0.2435	32.98127414	267.6936702	0.182	0.063	0.1275	1
10	10	45	0	0.2445	0.569	0.3245	30.36448483	170.0673032	0.2095	0.288	0.156	0
10	10	45	0	0.2675	0.6445	0.377	34.80409504	194.6281221	0.291	0.248	0.214	0
10	12	45	0	0.1695	0.4635	0.294	35.37535515	249.0236317	0.0515	0.061	0.1005	1
10	10	45	0	0.244	0.628	0.384	37.11704957	200.6598473	0.2825	0.276	0.1615	0
10	10	45	0	0.24	0.589	0.349	37.95667762	221.9629928	0.239	0.259	0.165	0
10	10	45	0	0.2745	0.6125	0.338	36.17845533	189.3025229	0.258	0.278	0.184	0
10	10	45	0	0.209	0.571	0.362	35.18431759	195.6879479	0.2235	0.177	0.161	0
10	10	45	0	0.2895	0.591	0.3015	38.57554933	226.3017478	0.281	0.228	0.1935	0
10	10	45	0	0.3125	0.6815	0.369	35.64246585	198.3758368	0.345	0.3275	0.2595	0
10	10	45	0	0.2295	0.579	0.3495	38.94439087	224.1413031	0.2055	0.1915	0.17	0
10	10	45	0	0.228	0.5385	0.3105	36.46913017	241.6580126	0.231	0.1985	0.166	0
10	10	45	0	0.3585	0.6655	0.307	39.86792656	220.8899859	0.351	0.37	0.2685	0
10	10	45	0	0.328	0.6555	0.3275	42.17929414	238.1277684	0.3215	0.331	0.257	0
10	12	45	0	0.1655	0.484	0.3185	30.68802284	214.2623474	0.045	0.051	0.099	1
10	10	45	0	0.1875	0.5515	0.364	33.01089343	172.0225863	0.1895	0.1965	0.1065	0
10	12	45	0	0.2075	0.4965	0.289	37.67366498	275.23405	0.2315	0.197	0.1595	0
10	10	45	0	0.247	0.604	0.357	36.79041824	200.3821742	0.249	0.251	0.223	0
10	10	45	0	0.283	0.585	0.302	35.49925745	200.8438226	0.269	0.2235	0.1955	0
10	10	45	0	0.2715	0.5795	0.308	30.72346492	169.0403386	0.261	0.2525	0.183	0
10	10	45	0	0.2855	0.604	0.3185	34.92305917	199.2491312	0.266	0.233	0.1915	0
10	10	45	0	0.275	0.598	0.323	37.14698223	205.3660952	0.275	0.2665	0.176	0
10	12	45	0	0.173	0.447	0.274	30.44119772	203.3733523	0.0585	0.051	0.0825	1
10	10	45	0	0.1855	0.4905	0.305	37.14736407	258.5654008	0.201	0.1855	0.1055	0
10	12	45	0	0.181	0.491	0.31	34.86505771	221.2831764	0.1625	0.0605	0.0925	1
10	10	45	0	0.196	0.5165	0.3205	31.68908191	193.9021414	0.191	NaN	0.1325	0
10	10	45	0	0.297	0.5805	0.2835	33.09195715	200.7578127	0.2715	0.2865	0.199	0
10	11	45	0	0.293	0.5945	0.3015	30.45595108	211.0299395	0.2685	0.2745	0.2135	0
10	10	45	0	0.2405	0.5815	0.341	36.90918803	228.3383395	0.2515	0.2495	0.1865	0
11	10	45	0	0.1735	0.4645	0.291	43.02551686	305.0778753	0.1815	NaN	0.1235	0
11	10	45	0	0.1615	0.4805	0.319	29.00901058	157.9999804	0.17	NaN	0.1185	0
11	10	45	0	0.196	0.51	0.314	26.30354356	139.3640447	0.221	NaN	0.1225	0
11	11	45	0	0.0715	0.974	0.9025	22.298356	98.48649279	0.029	0.034	0.067	1
11	10	45	0	0.4505	0.7145	0.264	29.34187361	196.6611638	NaN	NaN	0.365	0
11	10	45	0	0.237	0.552	0.315	41.51063814	188.1681847	0.2215	0.2565	0.1435	0
11	10	45	0	0.283	0.5085	0.2255	32.38636585	261.2054169	0.2465	NaN	0.2035	0
11	12	45	0	0.1355	0.3685	0.233	43.07091637	311.4088984	0.073	0.0795	0.0685	1
11	10	45	0	0.413	0.7065	0.2935	38.44017573	251.4016498	0.454	0.7555	0.3455	0
11	12	45	0	0.1115	0.3885	0.277	25.11264584	186.4843863	0.057	0.058	0.0715	1
11	10	45	0	0.41	0.6815	0.2715	30.37239146	174.7398544	0.3205	NaN	0.264	0
11	10	45	0	0.403	0.6985	0.2955	35.32769323	253.0090599	0.4115	0.366	0.3365	0
11	10	45	0	0.3415	0.6285	0.287	38.31533805	272.0687818	0.364	0.346	0.231	0
11	12	45	0	0.1275	0.3475	0.22	33.81869925	247.1185238	0.048	0.0555	0.0805	1
11	10	45	0	0.282	0.5725	0.2905	32.64105399	179.3401027	0.2685	0.3175	0.1885	0
11	10	45	0	0.172	0.476	0.304	37.02328187	226.8922438	0.3115	NaN	0.0685	0
11	10	45	0	0.2965	0.5795	0.283	40.91124669	294.6454168	0.307	0.26	0.225	0
11	12	45	0	0.104	0.3365	0.2325	38.59081483	299.9995615	0.051	0.059	0.077	1
11	10	45	0	0.381	0.5715	0.1905	30.98388441	282.1196431	0.299	0.395	0.2695	0
11	10	45	0	0.3805	0.6415	0.261	42.80138192	261.5808688	0.336	NaN	0.255	0
11	10	45	0	0.46	0.706	0.246	38.54016479	251.0090239	0.4385	0.355	0.35	0
11	12	45	0	0.121	0.341	0.22	39.67873751	323.2850785	0.068	0.0655	0.073	1
11	10	45	0	0.241	0.5405	0.2995	43.59408881	239.7325779	NaN	NaN	0.1625	0
11	10	45	0	0.22	0.494	0.274	43.23560419	264.9641137	NaN	NaN	0.127	0
11	12	45	0	0.065	0.3695	0.3045	50.44367465	383.0644748	0.037	0.05	0.052	1
11	10	45	0	0.3725	0.6385	0.266	35.9793478	226.8645664	NaN	NaN	0.2885	0
11	10	45	0	0.402	0.642	0.24	28.51842026	234.1058658	NaN	NaN	0.3445	0
11	12	45	0	0.1025	0.3215	0.219	41.75865742	364.8302941	0.0445	0.0565	0.065	1
11	10	45	0	0.214	0.4795	0.2655	42.47626067	266.5724676	0.232	NaN	0.1575	0
11	12	45	0	0.106	0.302	0.196	41.24027836	405.4125393	0.0465	0.0745	0.0565	1
11	10	45	0	0.2365	0.511	0.2745	34.85988545	223.4894506	0.228	2.6	0.159	0
11	10	45	0	0.291	0.5515	0.2605	37.21753315	273.861929	0.2825	NaN	0.219	0
11	10	45	0	0.2145	0.456	0.2415	38.48572659	265.5748672	0.234	NaN	0.146	0
11	10	45	0	0.3275	0.5945	0.267	40.74893638	260.8191728	0.3665	NaN	0.2595	0
11	12	45	0	0.1145	0.3525	0.238	46.52427082	358.6351925	0.12	0.1005	0.069	1
11	10	45	0	0.3625	0.6705	0.308	43.30829015	233.6796531	0.3705	NaN	0.2935	0
11	10	45	0	0.3125	0.545	0.2325	28.04688002	186.0383073	0.2525	0.222	0.1785	0
11	10	45	0	0.237	0.4855	0.2485	36.72509042	245.9542202	0.2365	0.2155	0.1035	0
11	10	45	0	0.286	0.541	0.255	43.92857465	280.5290815	0.2325	0.013	0.1145	1
11	10	45	0	0.332	0.6215	0.2895	42.24577927	229.6825441	0.3025	0.2905	0.1945	0
11	10	45	0	0.3295	0.591	0.2615	37.43981954	229.7083911	0.29	NaN	0.247	0
11	10	45	0	0.3125	0.563	0.2505	43.42693173	273.6974784	0.2695	0.4605	0.0565	0
11	12	45	0	0.182	0.382	0.2	52.97704995	497.2091299	0.1435	0.1	0.0905	1
11	10	45	0	0.2675	0.5295	0.262	45.92962936	267.6793633	0.1775	NaN	0.159	0
11	10	45	0	0.2875	0.518	0.2305	43.86816253	356.9834946	0.244	0.251	0.1725	0
11	10	45	0	0.3195	0.5475	0.228	46.81335112	349.857527	0.2495	0.627	0.1695	0
11	10	45	0	0.2855	0.5015	0.216	36.7498412	296.5480475	0.2175	0.177	0.1615	0
11	10	45	0	0.3685	0.627	0.2585	46.80177287	289.6107588	0.3525	0.389	0.245	0
11	12	45	0	0.149	0.3365	0.1875	52.81565879	536.5863577	0.0655	0.061	0.0775	1
11	10	45	0	0.4995	0.7495	0.25	36.42701667	243.0065779	0.4395	0.429	0.3645	0
11	12	45	0	0.1815	0.359	0.1775	42.7108405	434.381223	0.0765	0.098	0.0805	1
11	10	45	0	0.3105	0.5935	0.283	45.59265195	263.2451081	0.324	0.3575	0.22	0
11	12	45	0	0.092	0.412	0.32	41.52363861	292.577719	0.0565	0.059	0.0755	1
11	10	45	0	0.3585	0.594	0.2355	41.87477692	324.6552118	0.312	0.263	0.285	0
11	10	45	0	0.253	0.5295	0.2765	42.59242575	277.8663555	0.222	0.3025	0.186	0
11	11	45	0	NaN	NaN	NaN	NaN	5.523140606	0.0715	0.0745	0.6055	1
11	10	75	0	0.2925	0.5125	0.22	38.69528256	284.4278193	0.2505	0.2075	0.2055	0
11	10	75	0	0.268	0.498	0.23	42.64921622	296.2719696	0.206	0.2805	0.177	0
11	10	75	0	0.21	0.4925	0.2825	38.28292338	225.8960395	0.1525	0.2315	0.133	0
11	12	75	0	0.124	0.3565	0.2325	46.60270932	380.988595	0.0775	0.0665	0.079	1
11	10	75	0	0.348	0.5715	0.2235	43.6842816	334.0130616	0.297	NaN	0.2635	0
11	12	75	0	0.1435	0.339	0.1955	38.41921854	367.120566	0.0515	0.056	0.0755	1
11	10	75	0	0.3435	0.6015	0.258	46.46680288	306.9641641	NaN	0.3795	0.2565	0
11	10	75	0	0.21	0.4145	0.2045	44.88970678	389.3643105	0.1615	0.2015	0.133	0
11	11	75	0	NaN	NaN	NaN	NaN	2.865546428	0.163	0.1025	0.4035	1
11	10	75	0	0.3115	0.541	0.2295	34.65441294	242.0189677	0.2795	0.2555	0.1995	0
11	10	75	0	0.251	0.472	0.221	42.43237533	322.4443867	0.1945	0.278	0.1335	0
11	10	75	0	0.2565	0.5005	0.244	43.85962392	299.1031635	0.211	0.309	0.1405	0
11	10	75	0	0.1985	0.4195	0.221	40.22653087	316.1554464	0.145	0.1935	0.098	0
11	10	75	0	0.2045	0.442	0.2375	44.70175719	326.4332246	0.1545	0.2265	0.13	0
11	10	75	0	0.289	0.5145	0.2255	44.25038417	341.2186026	0.2605	0.2595	0.2055	0
11	10	75	0	0.2525	0.4745	0.222	44.12487932	348.514204	0.2075	0.327	0.1365	0
11	12	75	0	0.067	0.3875	0.3205	50.16890662	378.5351079	0.0595	0.063	0.0575	1
11	10	75	0	0.2805	0.5045	0.224	42.46448204	320.0031558	0.2425	NaN	0.206	0
11	12	75	0	0.1885	0.387	0.1985	43.97440737	381.1871504	0.0605	0.081	0.0745	1
11	10	75	0	0.501	0.719	0.218	42.24898211	331.7644405	0.456	0.494	0.3925	0
11	10	75	0	0.317	0.5335	0.2165	37.08857077	282.2818972	0.2695	0.2515	0.1955	0
11	10	75	0	0.2995	0.5285	0.229	47.1521108	353.2404196	0.264	0.281	0.2095	0
11	12	75	0	0.188	0.387	0.199	49.35745182	426.9588005	0.155	0.0895	0.0865	1
11	10	75	0	0.267	0.507	0.24	47.42872075	327.9645773	0.239	0.2415	0.1675	0
11	10	75	0	0.329	0.57	0.241	48.0627735	344.6001429	0.3085	NaN	0.2515	0
11	10	75	0	0.286	0.5135	0.2275	44.42118726	331.187304	0.294	NaN	0.2235	0
11	12	75	0	0.1775	0.3945	0.217	51.94026137	388.4809555	0.1285	0.152	0.105	0
11	10	75	0	0.2015	0.466	0.2645	49.83418474	330.680865	NaN	NaN	0.1355	0
11	10	75	0	0.248	0.47	0.222	51.27303753	392.5269415	0.1925	0.202	0.164	0
11	10	75	0	0.1855	0.484	0.2985	38.18528847	218.0483559	0.167	0.141	0.1055	0
11	10	75	0	0.2005	0.4415	0.241	47.17462745	350.089782	0.191	0.1585	0.1215	0
11	10	75	0	0.189	0.47	0.281	40.71669276	258.1074017	0.158	0.226	0.1025	0
11	12	75	0	0.1635	0.3615	0.198	46.29862104	412.8612289	0.0745	0.149	0.086	1
11	10	75	0	0.2565	0.472	0.2155	43.75701856	357.0709621	NaN	NaN	0.202	0
11	12	75	0	0.142	0.362	0.22	47.65989405	380.4586814	0.0575	0.1195	0.062	1
11	10	75	0	0.372	0.5995	0.2275	47.58456296	367.9799606	0.3015	0.3405	0.3055	0
11	10	75	0	0.223	0.4315	0.2085	44.90527708	383.9915885	0.187	0.491	0.153	0
11	12	75	0	0.1995	0.3975	0.198	41.1529256	362.1507102	0.1515	0.187	0.078	0
11	10	75	0	0.25	0.4805	0.2305	41.98708153	331.7044287	0.221	0.232	0.187	0
11	10	75	0	0.2705	0.4615	0.191	30.64401909	291.1805086	0.2115	0.231	0.16	0
11	10	75	0	0.228	0.482	0.254	42.59449216	282.3075311	0.1725	0.1875	0.161	0
11	12	75	0	0.152	0.3705	0.2185	46.38378252	378.563398	0.114	0.08	0.0595	1
11	10	75	0	0.3535	0.6065	0.253	46.71220327	338.6582023	0.328	0.323	0.302	0
11	10	75	0	0.306	0.5195	0.2135	37.93824476	315.9263629	0.2595	0.2535	0.229	0
11	10	75	0	0.2205	0.424	0.2035	35.24366094	327.3062294	0.202	0.1905	0.163	0
11	10	75	0	0.184	0.434	0.25	46.96570282	330.4050704	0.1545	0.231	0.128	0
11	10	75	0	0.215	0.4565	0.2415	49.19747083	354.4067177	0.183	0.226	0.145	0
11	12	75	0	0.079	0.3865	0.3075	49.43718403	307.849218	0.0595	0.056	0.048	1
11	10	75	0	0.4325	0.704	0.2715	40.3804724	257.7630459	0.44	2.2185	0.371	0
11	12	75	0	0.15	0.3725	0.2225	46.55998979	362.2621478	0.1495	0.152	0.0755	0
11	10	75	0	0.3645	0.6055	0.241	45.20107314	329.9850767	0.3355	NaN	0.3045	0
11	10	75	0	0.2705	0.4925	0.222	41.52442519	341.321781	0.2325	NaN	0.2	0
11	12	75	0	0.2035	0.4175	0.214	40.8779294	331.0352733	0.162	0.1455	0.1365	0
11	10	75	0	0.197	0.448	0.251	41.55393157	308.509113	0.1805	0.235	0.1095	0
11	10	75	0	0.1935	0.4095	0.216	46.06066272	383.3785002	0.157	0.121	0.125	0
11	10	75	0	0.3365	0.583	0.2465	40.76274376	289.4971727	0.3375	0.358	0.271	0
11	11	75	0	0.453	0.7005	0.2475	44.04252214	319.2069878	0.4505	0.962	0.333	0
11	10	75	0	0.3905	0.6055	0.215	32.36953703	238.3151654	0.336	2.245	0.2875	0
11	10	75	0	0.2875	0.513	0.2255	37.57628559	288.4299408	0.2485	0.307	0.209	0
12	10	75	0	0.2025	0.706	0.5035	33.26092638	124.671866	NaN	0.152	0.124	0
12	10	75	0	0.1865	0.713	0.5265	29.56053699	140.3330492	NaN	0.1285	0.1065	0
12	10	75	0	0.174	0.591	0.417	33.34589569	187.5236337	NaN	0.182	0.1335	0
12	10	75	0	0.157	0.6135	0.4565	31.93384789	161.5830602	NaN	0.1085	0.0825	1
12	12	75	0	0.1265	0.5645	0.438	35.74207725	188.2961731	0.168	0.1225	0.0995	0
12	11	75	0	0.2625	0.3195	0.057	-0.816182673	8.875979946	NaN	NaN	0.127	0
12	10	75	0	0.203	0.5935	0.3905	31.91300281	195.0114892	0.22	0.1515	0.1265	0
12	10	75	0	0.3805	1.0255	0.645	31.77919784	181.3862699	NaN	0.3495	0.291	0
12	12	75	0	NaN	NaN	NaN	NaN	1.883536471	NaN	NaN	0.1145	0
12	10	75	0	0.1475	0.6055	0.458	28.74392326	116.9691659	NaN	0.1155	0.0755	1
12	10	75	0	0.2605	0.6785	0.418	30.3716809	162.1831958	NaN	0.2085	0.1905	0
12	10	75	0	0.173	0.5755	0.4025	30.83883566	161.5740408	NaN	0.1325	0.097	0
12	12	75	0	0.1295	0.452	0.3225	22.52574374	138.0371125	0.0745	0.092	0.0655	1
12	10	75	0	0.2245	0.6515	0.427	29.83723632	168.7268334	NaN	0.18	0.125	0
12	10	75	0	0.2355	0.744	0.5085	30.10414068	170.5176726	0.223	0.1955	0.154	0
12	10	75	0	0.3565	0.8665	0.51	33.98522486	178.426119	0.38	0.3205	0.2705	0
12	10	75	0	0.267	0.657	0.39	33.61342542	213.010917	0.256	0.208	0.1875	0
12	12	75	0	0.292	0.3655	0.0735	-0.520700807	11.3991978	NaN	NaN	0.1755	0
12	10	75	0	0.2695	0.7755	0.506	29.82741325	181.3657357	NaN	0.2225	0.1945	0
12	10	75	0	0.3	0.733	0.433	27.10728496	155.9587184	NaN	0.249	0.211	0
12	10	75	0	0.299	0.717	0.418	28.88905774	149.667062	NaN	0.239	0.2235	0
12	10	75	0	0.2265	0.6495	0.423	28.98850012	138.9863185	NaN	0.1725	0.155	0
12	10	75	0	0.2105	0.5925	0.382	33.44980541	203.2016745	NaN	0.17	0.144	0
12	10	75	0	0.2785	0.6865	0.408	29.00828799	170.3195933	NaN	0.282	0.185	0
12	12	75	0	NaN	NaN	NaN	NaN	2.661469914	NaN	NaN	NaN	0
12	10	75	0	0.204	0.626	0.422	26.44276403	122.3172276	NaN	0.152	0.129	0
12	10	75	0	0.235	0.7285	0.4935	28.78158767	157.9816397	NaN	0.1875	0.1595	0
12	10	75	0	0.309	0.701	0.392	26.80608724	156.1259048	NaN	0.2975	0.221	0
12	12	75	0	0.2835	0.354	0.0705	-0.252833806	7.296827459	NaN	NaN	NaN	0
12	10	75	0	0.205	0.6555	0.4505	30.81333224	142.1261828	0.2285	0.1595	0.12	0
12	10	75	0	0.189	0.6815	0.4925	26.31619163	148.5448482	NaN	NaN	0.1035	0
12	12	75	0	NaN	NaN	NaN	NaN	2.172050437	NaN	NaN	NaN	0
12	10	75	0	0.2395	0.7025	0.463	23.97237361	127.2265727	NaN	NaN	0.1615	0
12	12	75	0	NaN	NaN	NaN	NaN	2.336368671	NaN	NaN	NaN	0
12	10	75	0	0.3565	0.857	0.5005	27.55664389	162.706391	NaN	0.3365	0.266	0
12	12	75	0	NaN	NaN	NaN	NaN	2.755273432	NaN	NaN	2.994	0
12	10	75	0	0.3555	0.7835	0.428	25.35469011	131.1188045	0.3705	0.3015	0.2825	0
12	10	75	0	0.191	0.7225	0.5315	25.25661763	139.5931278	NaN	NaN	0.121	0
12	10	75	0	0.343	0.902	0.559	25.72920857	156.0409688	NaN	0.3545	0.264	0
12	10	75	0	0.189	0.5945	0.4055	27.32228218	130.659055	NaN	NaN	0.11	0
12	10	75	0	0.216	0.585	0.369	24.22627025	139.2555664	NaN	0.1705	0.1385	0
12	10	75	0	0.3295	0.7825	0.453	25.93684261	149.4592848	NaN	NaN	0.2505	0
12	10	75	0	0.181	0.5495	0.3685	26.84298536	149.9857423	NaN	0.1575	0.126	0
12	11	75	0	NaN	NaN	NaN	NaN	1.974418163	NaN	NaN	NaN	0
12	10	75	0	0.2145	0.667	0.4525	24.17471368	111.4987447	0.223	0.1835	0.1435	0
12	10	75	0	0.2065	0.664	0.4575	25.30136643	129.1543965	NaN	NaN	0.1405	0
12	10	75	0	0.2605	0.692	0.4315	26.23373559	151.2951763	NaN	0.2565	0.181	0
12	10	75	0	0.176	0.6005	0.4245	25.23949348	123.9894694	NaN	NaN	0.1175	0
12	10	75	0	0.263	0.9195	0.6565	25.90125869	157.5580466	NaN	0.2275	0.185	0
12	10	75	0	0.2185	0.5675	0.349	26.91500582	157.0300468	NaN	0.1745	0.1475	0
12	12	75	0	NaN	NaN	NaN	NaN	2.798860612	NaN	NaN	NaN	0
12	10	75	0	0.2165	0.643	0.4265	25.96637547	117.7203167	NaN	NaN	0.148	0
12	12	75	0	0.1865	0.3145	0.128	3.835889042	61.60659858	NaN	NaN	0.086	0
12	10	75	0	0.2725	0.7525	0.48	28.10144702	132.1909504	NaN	NaN	0.189	0
12	10	75	0	0.16	0.524	0.364	30.3919941	178.5294945	NaN	0.143	0.096	0
12	12	75	0	NaN	NaN	NaN	NaN	1.837081365	NaN	NaN	NaN	0
12	10	75	0	0.231	0.6925	0.4615	25.58794974	127.5587328	NaN	0.2405	0.155	0
12	12	75	0	NaN	NaN	NaN	NaN	3.384887357	NaN	NaN	NaN	0
12	10	75	0	0.196	0.6765	0.4805	25.38806003	111.8671122	NaN	NaN	0.1195	0
12	10	45	0	0.244	0.584	0.34	31.51312602	184.8696332	NaN	0.1975	0.1565	0
12	10	45	0	0.268	0.93	0.662	27.45991579	92.6816478	NaN	0.2435	0.1815	0
12	10	45	0	0.1935	0.691	0.4975	29.61268708	118.0674727	NaN	NaN	0.1115	0
12	10	45	0	0.183	0.627	0.444	25.57807803	106.7882756	NaN	NaN	0.099	0
12	10	45	0	0.196	0.5665	0.3705	26.12270121	153.2431095	NaN	0.1375	0.1055	0
12	10	45	0	0.212	0.5575	0.3455	25.69669647	157.1322583	NaN	0.1785	0.122	0
12	10	45	0	0.2285	0.687	0.4585	28.71005992	135.9663714	NaN	0.1925	0.143	0
12	12	45	0	0.243	0.322	0.079	0.080031809	26.66365659	NaN	0.9925	0.1215	0
12	10	45	0	0.205	0.718	0.513	29.30719983	144.2362792	NaN	NaN	0.1295	0
12	12	45	0	0.348	0.4145	0.0665	-1.010822277	7.185320534	NaN	NaN	0.099	0
12	10	45	0	0.2665	0.7055	0.439	29.15652278	143.4157941	NaN	0.262	0.16	0
12	10	45	0	0.312	0.964	0.652	27.5394148	149.3267678	NaN	0.2735	0.2285	0
12	10	45	0	0.268	0.806	0.538	25.32010625	127.5022783	NaN	0.2245	0.181	0
12	12	45	0	NaN	NaN	NaN	NaN	3.202291173	NaN	NaN	NaN	0
12	10	45	0	0.2515	0.665	0.4135	27.30660532	146.3354907	NaN	0.2065	0.162	0
12	12	45	0	NaN	NaN	NaN	NaN	2.12231078	NaN	NaN	NaN	0
12	10	45	0	0.233	0.7795	0.5465	29.7586425	136.2334074	0.203	0.1845	0.1485	0
12	11	45	0	NaN	NaN	NaN	NaN	2.850573851	NaN	NaN	NaN	0
12	10	45	0	0.186	0.582	0.396	28.73259647	157.8846859	0.1725	0.1385	0.099	0
12	10	45	0	0.253	0.64	0.387	27.44761001	124.1998744	NaN	0.2085	0.17	0
12	10	45	0	0.279	0.711	0.432	22.96707972	97.76803139	NaN	NaN	0.1975	0
12	10	45	0	0.2545	0.6	0.3455	25.04114741	148.2574757	NaN	0.2215	0.166	0
12	10	45	0	0.243	0.908	0.665	30.37513151	168.2727802	NaN	0.209	0.163	0
12	10	45	0	0.1995	0.577	0.3775	28.74899985	153.9535764	NaN	0.1835	0.119	0
12	10	45	0	0.323	0.947	0.624	30.56561282	164.5209602	NaN	NaN	0.2275	0
12	10	45	0	0.258	0.686	0.428	27.99576476	165.7325615	0.2495	0.225	0.184	0
12	12	45	0	NaN	NaN	NaN	NaN	3.034345804	NaN	NaN	NaN	0
12	10	45	0	0.1935	0.6735	0.48	26.19561888	114.70031	NaN	NaN	0.1065	0
12	12	45	0	0.1695	0.478	0.3085	22.83506289	149.0768591	0.414	0.157	0.0885	0
12	10	45	0	0.266	0.642	0.376	26.93158614	157.0358137	NaN	NaN	0.1845	0
12	12	45	0	NaN	NaN	NaN	NaN	1.946996981	NaN	NaN	NaN	0
12	10	45	0	0.2045	0.582	0.3775	26.24329805	150.3267794	NaN	0.182	0.1195	0
12	10	45	0	0.3015	0.71	0.4085	27.23105261	146.446895	NaN	0.264	0.226	0
12	10	45	0	0.319	0.6845	0.3655	27.81155922	178.3810111	0.3205	0.275	0.2315	0
12	12	45	0	NaN	NaN	NaN	NaN	2.701141948	NaN	NaN	NaN	0
12	10	45	0	0.2085	0.55	0.3415	24.9534457	171.9970734	0.1775	0.1465	0.124	0
12	10	45	0	0.282	0.746	0.464	27.86736422	143.539357	NaN	0.2505	0.1895	0
12	12	45	0	NaN	NaN	NaN	NaN	1.829569469	NaN	0.023	NaN	1
12	10	45	0	0.236	0.9655	0.7295	29.79304635	112.7301523	NaN	0.229	0.142	0
12	10	45	0	0.223	0.624	0.401	27.99233837	136.6006121	NaN	NaN	0.135	0
12	10	45	0	0.22	0.639	0.419	31.46714749	147.7942147	0.171	0.0075	0.1415	1
12	10	45	0	0.208	0.598	0.39	27.51477886	149.6312277	NaN	NaN	0.118	0
12	10	45	0	0.203	0.601	0.398	27.32524884	152.9572055	0.3565	NaN	0.1125	0
12	10	45	0	0.2075	0.749	0.5415	30.13818413	143.4434432	NaN	NaN	0.1175	0
12	10	45	0	0.201	0.6295	0.4285	30.48362343	175.509691	0.1825	0.2045	0.1205	0
12	10	45	0	0.327	0.8315	0.5045	31.97238342	163.3213853	NaN	NaN	0.2465	0
12	12	45	0	NaN	NaN	NaN	NaN	2.834589171	NaN	NaN	NaN	0
12	10	45	0	0.2195	0.5795	0.36	31.88585988	197.4428529	NaN	NaN	0.1495	0
12	12	45	0	0.308	0.3805	0.0725	-0.364043547	7.753536911	NaN	NaN	NaN	0
12	10	45	0	0.2525	0.667	0.4145	26.98028695	148.9729665	NaN	NaN	0.16	0
12	10	45	0	0.207	0.731	0.524	34.85460948	164.7713257	NaN	NaN	0.123	0
12	10	45	0	0.284	0.91	0.626	31.29911062	136.7446786	NaN	NaN	0.1715	0
12	12	45	0	NaN	NaN	NaN	NaN	3.538039623	NaN	NaN	NaN	0
12	10	45	0	0.2445	0.7105	0.466	29.16948605	159.4989036	NaN	NaN	0.143	0
12	12	45	0	NaN	NaN	NaN	NaN	2.757416121	NaN	NaN	NaN	0
12	10	45	0	0.4005	0.9555	0.555	31.10458922	167.5274487	NaN	NaN	0.3055	0
12	12	45	0	NaN	NaN	NaN	NaN	2.644510227	NaN	NaN	NaN	0
12	10	45	0	0.3215	0.932	0.6105	29.69182102	144.3411199	NaN	NaN	0.2245	0
13	10	45	0	0.265	1.139	0.874	36.84852243	142.2955382	0.012	NaN	0.1765	1
13	10	45	0	0.216	0.649	0.433	37.84353061	169.6301092	NaN	NaN	0.1245	0
13	10	45	0	0.219	0.608	0.389	32.67472521	157.3237073	0.165	0.2315	0.141	0
13	10	45	0	0.214	0.62	0.406	30.74789176	160.1065634	NaN	0.207	0.104	0
13	12	45	0	0.1775	0.425	0.2475	42.68375896	442.7307417	0.0465	0.04	0.091	1
13	10	45	0	0.21	0.647	0.437	34.33071818	147.6246393	0.192	0.222	0.1435	0
13	12	45	0	0.1015	0.351	0.2495	35.59221024	316.4287601	0.051	0.041	0.0865	1
13	10	45	0	0.1815	0.5785	0.397	30.11185675	162.9168381	0.463	NaN	0.1205	0
13	10	45	0	0.2875	0.755	0.4675	29.98675934	148.6104074	0.057	NaN	0.242	1
13	10	45	0	0.286	0.6975	0.4115	28.86850133	134.2089263	NaN	NaN	0.124	0
13	12	45	0	0.1185	0.322	0.2035	33.74015273	342.9584312	0.0615	0.06	0.045	1
13	10	45	0	0.265	0.856	0.591	29.55053666	123.7754853	0.217	NaN	0.1745	0
13	11	45	0	0.414	0.693	0.279	25.53195913	183.1773159	0.094	0.103	0.157	1
13	10	45	0	0.2315	0.6865	0.455	30.80840889	125.3763607	0.2085	NaN	0.1695	0
13	10	45	0	0.292	0.704	0.412	32.28741564	170.9782464	0.256	NaN	0.2285	0
13	10	45	0	0.239	0.6225	0.3835	30.65302943	209.6756919	NaN	NaN	0.131	0
13	12	45	0	0.17	0.3685	0.1985	35.58462442	337.6494683	0.0345	0.05	0.0875	1
13	10	45	0	0.3005	0.686	0.3855	28.60334184	177.9347564	0.0715	0.29	0.187	1
13	10	45	0	0.3065	0.953	0.6465	33.11226421	156.3343839	0.178	NaN	0.2045	0
13	12	45	0	0.138	0.464	0.326	36.61031636	340.9171081	0.07	0.0655	0.057	1
13	10	45	0	0.2405	0.6495	0.409	30.33588653	157.7556127	0.1655	NaN	0.1495	0
13	10	45	0	0.276	0.7145	0.4385	33.73943511	150.1928753	0.243	NaN	0.22	0
13	12	45	0	0.118	0.33	0.212	35.52810091	327.2892438	0.09	0.059	0.0535	1
13	10	45	0	0.2745	0.713	0.4385	31.92724121	140.7122827	NaN	NaN	0.2055	0
13	12	45	0	0.1305	0.3515	0.221	32.37305552	300.2214138	0.0675	0.0765	0.0755	1
13	10	45	0	0.2915	1.0445	0.753	35.91653447	176.7131063	0.233	NaN	0.1925	0
13	10	45	0	0.253	0.722	0.469	37.41226673	170.8622852	0.061	0.3095	0.2085	1
13	10	45	0	0.237	0.669	0.432	38.92046716	204.0496539	0.067	NaN	0.1795	1
13	12	45	0	0.098	0.4635	0.3655	37.32092174	282.1612746	0.055	0.0775	0.0615	1
13	10	45	0	0.2095	0.599	0.3895	37.55146984	237.6796718	0.1815	NaN	0.1355	0
13	12	45	0	0.1105	0.3285	0.218	36.31894359	334.3010507	0.0665	0.062	0.075	1
13	10	45	0	0.2115	0.653	0.4415	37.65361567	192.8023518	0.175	0.2365	0.158	0
13	10	45	0	0.25	0.645	0.395	31.83504508	165.2391146	0.239	0.304	0.1905	0
13	10	45	0	0.249	0.484	0.235	23.67177543	188.1651337	NaN	NaN	0.1985	0
13	10	45	0	0.186	0.586	0.4	28.55155386	145.4611339	0.187	NaN	0.0695	0
13	10	45	0	0.2685	0.6765	0.408	31.83422614	185.6311213	0.252	0.352	0.2335	0
13	10	45	0	0.288	0.6935	0.4055	32.61168398	205.8417167	0.2565	0.346	0.2275	0
13	10	45	0	0.2755	0.634	0.3585	31.30008137	201.6040966	0.24	NaN	0.1585	0
13	10	45	0	0.223	0.6265	0.4035	31.40094723	164.0689011	0.163	0.2135	0.136	0
13	10	45	0	0.1985	0.911	0.7125	32.92681772	161.2780748	0.1585	NaN	0.142	0
13	10	45	0	0.239	0.6725	0.4335	30.97853908	138.2520966	0.204	0.006	0.167	1
13	10	45	0	0.2715	0.679	0.4075	31.85396872	174.1384607	0.238	NaN	0.215	0
13	10	45	0	0.263	0.9995	0.7365	32.13951762	150.8019714	0.1635	NaN	0.1745	0
13	10	45	0	0.2365	0.6175	0.381	32.32550524	186.3506861	0.1085	NaN	0.171	1
13	12	45	0	0.0955	0.2965	0.201	34.36053354	310.7642708	0.0425	0.0495	0.0775	1
13	10	45	0	0.2805	0.7095	0.429	25.32549444	133.1840593	NaN	NaN	0.181	0
13	12	45	0	0.1025	0.304	0.2015	29.59894919	272.1754191	0.053	0.0465	0.0775	1
13	10	45	0	0.212	0.953	0.741	28.77219	104.7610146	0.1685	0.9625	0.146	0
13	11	45	0	0.3075	0.686	0.3785	11.66637624	69.06863899	0.0995	0.1025	0.157	1
13	10	45	0	0.2535	0.6575	0.404	28.77149723	146.9242942	0.2285	0.255	0.1945	0
13	12	45	0	0.138	0.3285	0.1905	30.03178342	292.3803909	0.0935	0.072	0.081	1
13	10	45	0	0.2315	0.624	0.3925	29.06515254	156.0283075	0.2035	NaN	0.1625	0
13	10	45	0	0.2735	0.6405	0.367	31.59912742	189.58315	0.2225	0.323	0.184	0
13	10	45	0	0.276	0.6535	0.3775	33.68991221	189.45806	0.204	NaN	0.1915	0
13	10	45	0	0.2335	0.6585	0.425	33.84325866	177.7651701	0.1975	NaN	0.174	0
13	10	45	0	0.2395	0.6545	0.415	32.97826989	163.1127997	0.2325	0.2785	0.179	0
13	12	45	0	0.0965	0.3055	0.209	31.38918951	299.1847059	0.0465	0.0615	0.08	1
13	10	75	0	0.2755	0.657	0.3815	24.21278321	205.5947015	0.205	0.2545	0.166	0
13	10	75	0	0.261	0.588	0.327	22.38829839	211.7290235	0.1895	0.4795	0.1515	0
13	10	75	0	0.224	0.6245	0.4005	24.35252479	163.4110383	0.1795	0.1965	0.0545	0
13	10	75	0	0.2115	0.5905	0.379	24.51061857	187.023691	0.1525	NaN	0.0685	0
13	10	75	0	0.1925	0.58	0.3875	23.09406222	179.0587756	0.137	0.151	0.053	0
13	12	75	0	0.1165	0.278	0.1615	20.80520278	240.1299694	0.055	0.0625	0.076	1
13	10	75	0	0.206	0.733	0.527	20.64986571	186.8014229	NaN	0.1735	0.1	0
13	10	75	0	0.231	0.5885	0.3575	21.99611257	185.035901	0.195	0.2305	0.1225	0
13	12	75	0	0.104	0.3205	0.2165	25.86802731	234.3378393	0.0585	0.047	0.0465	1
13	10	75	0	0.2155	0.496	0.2805	27.16673601	252.7959552	0.17	0.1985	0.1215	0
13	12	75	0	0.133	0.3145	0.1815	27.43464498	292.6038235	0.0555	0.066	0.0845	1
13	10	75	0	0.23	0.6125	0.3825	27.15512461	220.1980597	0.178	0.236	0.153	0
13	10	75	0	0.2745	0.5315	0.257	24.5108651	239.3517035	0.2305	0.2315	0.17	0
13	10	75	0	0.2255	0.6205	0.395	25.07949738	246.1783593	0.0305	0.196	0.103	1
13	11	75	0	0.2445	0.303	0.0585	0.230372238	7.739273687	NaN	NaN	NaN	0
13	10	75	0	0.246	0.673	0.427	22.66918286	197.3514154	0.1835	0.2345	0.134	0
13	12	75	0	0.1475	0.3045	0.157	27.2781014	317.4030164	0.049	0.0425	0.091	1
13	10	75	0	0.275	0.6595	0.3845	26.66089707	261.8816435	0.2365	0.228	0.1795	0
13	10	75	0	0.288	0.6885	0.4005	26.02318624	232.5020016	0.2345	0.234	0.19	0
13	10	75	0	0.2485	0.676	0.4275	25.42586265	203.2032857	0.099	NaN	0.143	1
13	10	75	0	0.2725	0.549	0.2765	24.59846465	218.9464715	0.195	0.1985	0.171	0
13	10	75	0	0.2515	0.59	0.3385	29.34371657	236.6002762	0.1835	0.205	0.169	0
13	10	75	0	0.248	0.6035	0.3555	27.17323476	237.5966473	0.1945	0.224	0.1555	0
13	10	75	0	0.2575	0.508	0.2505	24.39942304	210.6353778	0.1715	0.2035	0.148	0
13	10	75	0	0.2155	0.6215	0.406	25.36396919	211.657571	0.1545	0.2495	0.121	0
13	10	75	0	0.248	0.6505	0.4025	25.72613848	224.3128839	0.205	0.215	0.1465	0
13	10	75	0	0.2305	0.595	0.3645	25.57148895	237.3684167	0.149	0.174	0.1265	0
13	12	75	0	0.1175	0.2785	0.161	26.49066171	308.0826498	0.059	0.051	0.0395	1
13	10	75	0	0.231	0.573	0.342	28.23392826	228.5839288	0.1945	0.18	0.1385	0
13	10	75	0	0.266	0.5585	0.2925	24.39522771	232.4591919	0.218	0.218	0.168	0
13	12	75	0	0.1295	0.293	0.1635	24.10378595	293.163775	0.0745	0.062	0.0775	1
13	10	75	0	0.265	0.5405	0.2755	21.03036962	222.4812256	0.203	0.222	0.167	0
13	12	75	0	0.207	0.3545	0.1475	24.87704244	327.6257033	0.132	0.156	0.1205	0
13	10	75	0	0.224	0.618	0.394	27.05325018	209.8397425	0.189	0.204	0.1445	0
13	10	75	0	0.2715	0.623	0.3515	27.04258512	234.26934	0.217	NaN	0.18	0
13	12	75	0	0.143	0.293	0.15	25.02715407	308.9785651	0.0805	0.0655	0.0845	1
13	10	75	0	0.2545	0.527	0.2725	26.45423675	229.360411	0.2	0.209	0.161	0
13	12	75	0	0.154	0.3255	0.1715	31.72511507	351.8567466	0.087	0.0785	0.058	1
13	10	75	0	0.2335	0.549	0.3155	27.5057715	287.9371067	0.1745	0.202	0.1575	0
13	10	75	0	0.203	0.499	0.296	29.02084586	287.6333667	0.15	0.1615	0.098	0
13	10	75	0	0.2065	0.508	0.3015	30.12634884	285.915536	0.1475	0.2105	0.11	0
13	10	75	0	0.254	0.41	0.156	23.46130818	291.3813247	0.201	0.223	0.1595	0
13	10	75	0	0.2325	0.626	0.3935	27.97489531	297.1018686	0.179	0.188	0.1285	0
13	11	75	0	NaN	NaN	NaN	NaN	5.126696495	NaN	NaN	NaN	0
13	10	75	0	0.2455	0.5745	0.329	29.68320981	265.3470751	0.1855	0.1945	0.1595	0
13	12	75	0	0.154	0.3215	0.1675	27.95464276	325.9289739	0.0755	0.0495	0.1025	1
13	10	75	0	0.251	0.5735	0.3225	24.2813386	256.6357357	0.162	0.176	0.1425	0
13	12	75	0	0.1935	0.344	0.1505	24.67927034	347.5720885	0.1365	0.137	0.1	0
13	10	75	0	0.228	0.7545	0.5265	28.00064065	273.1011535	0.173	0.229	0.1285	0
13	10	75	0	0.2855	0.706	0.4205	25.9721197	268.1966512	0.2375	0.2565	0.1975	0
13	12	75	0	0.172	0.3145	0.1425	23.86525655	343.606473	0.107	0.1095	0.105	1
13	10	75	0	0.225	0.597	0.372	23.95754898	254.6537992	0.1545	0.1785	0.148	0
13	10	75	0	0.221	0.5865	0.3655	24.1535161	255.6275703	0.162	0.166	0.1435	0
13	10	75	0	0.2485	0.5975	0.349	25.87446257	246.9358083	0.1865	NaN	0.146	0
13	10	75	0	0.221	0.482	0.261	27.7840084	317.2942257	0.166	0.1685	0.1285	0
13	12	75	0	0.1265	0.263	0.1365	23.57612427	317.906532	0.071	0.056	0.073	1
13	10	75	0	0.2425	0.531	0.2885	25.14129534	291.9195625	0.17	0.191	0.133	0
13	10	75	0	0.2305	0.54	0.3095	23.39723255	252.6440989	0.161	0.1855	0.1235	0
14	10	75	0	0.1755	0.504	0.3285	28.83782735	278.8406627	0.207	0.195	0.1845	0
14	10	75	0	0.1685	0.493	0.3245	29.47211897	197.2707823	0.1675	0.168	0.161	0
14	12	75	0	NaN	NaN	NaN	NaN	2.048874016	0.069	NaN	NaN	1
14	10	75	0	0.2035	0.421	0.2175	29.37704814	276.2702172	0.1895	0.203	0.1835	0
14	10	75	0	0.187	0.4385	0.2515	26.33817915	260.987678	0.1675	0.159	0.1535	0
14	12	75	0	0.8185	0.991	0.1725	6.101701289	59.92894936	0.796	0.7935	0.7735	0
14	10	75	0	0.3825	0.6605	0.278	29.01026257	252.535451	0.371	0.364	0.3505	0
14	10	75	0	0.2425	0.5435	0.301	26.7692812	204.9125533	0.2445	0.233	0.23	0
14	12	75	0	0.34	0.5755	0.2355	28.77979777	252.1003192	0.3175	0.3155	0.3135	0
14	10	75	0	0.254	0.518	0.264	26.362937	211.7926407	0.236	0.224	0.2035	0
14	10	75	0	0.383	0.6525	0.2695	29.03063374	249.7106603	0.3845	NaN	0.353	0
14	10	75	0	0.3165	0.6165	0.3	31.06343563	264.9159597	0.311	0.312	0.3135	0
14	10	75	0	0.172	0.4235	0.2515	28.49609341	277.0402749	0.1495	0.137	0.146	0
14	10	75	0	0.246	0.4995	0.2535	29.26182326	256.02113	0.2195	0.202	0.2155	0
14	11	75	0	0.527	0.791	0.264	24.59728873	223.3162681	0.505	0.493	0.505	0
14	10	75	0	0.24	0.4455	0.2055	25.59845608	244.5086408	0.223	0.198	0.203	0
14	12	75	0	0.285	0.5005	0.2155	30.21599063	269.0663304	0.267	0.079	0.2525	1
14	10	75	0	0.271	0.441	0.17	25.24153729	276.3175747	0.2425	0.232	0.24	0
14	10	75	0	0.2065	0.434	0.2275	28.03965039	265.2080631	0.2135	0.201	0.198	0
14	10	75	0	0.2635	0.4865	0.223	23.10376702	238.6560351	0.2535	0.24	0.246	0
14	10	75	0	0.2215	0.4955	0.274	25.29906015	220.8050431	0.213	0.194	0.1955	0
14	10	75	0	0.2195	0.4145	0.195	30.23424017	308.6047788	0.2055	0.185	0.1735	0
14	12	75	0	0.3085	0.4945	0.186	26.38562401	259.227652	0.2915	0.2985	0.278	0
14	10	75	0	0.344	0.555	0.211	25.91746899	258.493647	0.3445	0.3275	0.319	0
14	10	75	0	0.265	0.4375	0.1725	23.38113924	258.4005771	0.2325	0.2165	0.2065	0
14	10	75	0	0.2225	0.451	0.2285	24.63671533	239.3096604	0.2565	0.2245	0.2285	0
14	10	75	0	0.344	0.56	0.216	26.86820678	247.0388941	0.3235	0.328	0.3025	0
14	10	75	0	0.269	0.4915	0.2225	24.82925631	229.493237	0.248	0.2585	0.262	0
14	10	75	0	0.3315	0.5885	0.257	26.64403789	247.5046061	0.318	0.309	0.2875	0
14	10	75	0	0.259	0.493	0.234	26.71293209	239.7101315	0.2595	0.2285	0.2295	0
14	11	75	0	0.462	0.658	0.196	25.8784656	232.5377697	0.4485	0.4425	0.425	0
14	10	75	0	0.2545	0.514	0.2595	25.31595179	205.7407271	0.2435	0.2295	0.254	0
14	10	75	0	0.325	0.5585	0.2335	32.02255785	294.7228264	0.3035	0.28	0.2745	0
14	12	75	0	0.288	0.49	0.202	29.1626356	277.777152	0.2435	0.2575	0.2225	0
14	12	75	0	0.283	0.472	0.189	29.52872839	289.136967	0.25	0.2615	0.2535	0
14	10	75	0	0.398	0.6195	0.2215	28.98841488	269.1421763	0.353	0.365	0.344	0
14	12	75	0	0.1545	0.361	0.2065	32.47421326	322.0453058	0.144	0.124	0.1145	0
14	10	75	0	0.311	0.4715	0.1605	30.10059332	346.823142	0.2565	0.2625	0.2395	0
14	10	75	0	0.2265	0.416	0.1895	25.27675865	266.5142788	0.1995	0.1975	0.1975	0
14	10	75	0	0.2955	0.5275	0.232	28.00524896	277.7292972	0.268	0.245	0.238	0
14	12	75	0	0.221	0.4055	0.1845	30.07301406	310.9711756	0.1765	0.1815	0.1495	0
14	10	75	0	0.2865	0.475	0.1885	30.01515126	322.7562054	0.225	0.2285	0.218	0
14	10	75	0	0.274	0.4395	0.1655	25.81804143	293.3110598	0.2215	0.2235	0.208	0
14	12	75	0	0.156	0.353	0.197	29.03221879	298.2825752	0.1215	0.1305	0.111	0
14	10	75	0	0.2305	0.4385	0.208	27.41600593	266.911732	0.181	0.183	0.18	0
14	10	75	0	0.273	0.4695	0.1965	29.87275875	295.1114801	0.233	0.2335	0.2255	0
14	10	75	0	0.264	0.477	0.213	27.81341337	268.5404849	0.2425	0.24	0.222	0
14	10	75	0	0.323	0.538	0.215	26.92082454	247.920976	0.257	0.2925	0.2475	0
14	10	75	0	0.2855	0.4385	0.153	23.01366909	279.564206	0.2245	0.2415	0.232	0
14	10	75	0	0.339	0.52	0.181	29.22840116	306.7545164	0.294	0.295	0.3045	0
14	11	75	0	0.378	0.577	0.199	30.7861912	295.8671878	0.3575	0.359	0.358	0
14	10	75	0	0.268	0.5015	0.2335	30.00521857	255.7452702	0.2455	0.2545	0.237	0
14	10	75	0	0.337	0.4995	0.1625	27.22562678	306.0742412	0.2945	0.2805	0.283	0
14	12	75	0	0.1815	0.385	0.2035	32.34658117	307.901634	0.1375	0.1675	0.1325	0
14	10	75	0	0.2585	0.4415	0.183	30.80186017	319.5809371	0.2265	0.2285	0.216	0
14	12	75	0	0.15	0.384	0.234	31.09752063	278.4243576	0.1545	0.1345	0.123	0
14	10	75	0	0.2325	0.436	0.2035	33.07815527	337.047871	0.2065	0.189	0.1865	0
15	10	45	0	0.1685	0.624	0.4555	30.27385197	140.1012584	NaN	0.1075	0.096	1
15	10	45	0	0.1505	0.5135	0.363	34.59818028	167.831989	0.125	0.1245	0.0565	0
15	10	45	0	0.1515	0.5285	0.377	35.61560449	140.1703459	NaN	NaN	0.0835	0
15	12	45	0	0.1315	0.485	0.3535	39.00622832	182.7708496	0.101	0.1105	0.0225	1
15	10	45	0	0.3025	0.709	0.4065	33.76429095	144.7473216	NaN	NaN	0.216	0
15	10	45	0	0.2185	0.5855	0.367	35.6662394	168.2925542	0.238	NaN	0.1415	0
15	12	45	0	0.1475	0.501	0.3535	43.16543595	230.2137116	0.18	NaN	0.078	0
15	10	45	0	0.222	0.82	0.598	34.94844316	143.6148165	0.246	NaN	0.16	0
15	11	45	0	NaN	NaN	NaN	NaN	2.305155201	NaN	NaN	NaN	0
15	10	45	0	0.275	0.6605	0.3855	31.41133917	150.8316637	NaN	NaN	0.1985	0
15	12	45	0	0.128	0.456	0.328	34.8618728	232.7372465	NaN	NaN	0.062	0
15	10	45	0	0.185	0.5865	0.4015	33.64066842	154.1751475	NaN	NaN	0.1255	0
15	10	45	0	0.2815	0.662	0.3805	35.38598221	165.0020701	NaN	NaN	0.204	0
15	10	45	0	0.1955	0.6	0.4045	35.00231498	153.6544342	NaN	NaN	0.0635	0
15	10	45	0	0.179	0.629	0.45	33.47833985	157.4816439	0.166	0.1865	0.0715	0
15	12	45	0	0.166	0.508	0.342	45.10150393	257.2628444	0.1475	0.1385	0.097	0
15	10	45	0	0.2515	0.7415	0.49	31.60044032	124.8637365	0.281	NaN	0.1765	0
15	10	45	0	0.1295	0.6	0.4705	35.88284789	141.7781685	0.1295	NaN	0.0595	0
15	10	45	0	0.248	0.6575	0.4095	34.88531919	170.8551503	0.2065	NaN	0.1695	0
15	10	45	0	0.1945	0.544	0.3495	32.20828526	150.2855877	NaN	0.1575	0.117	0
15	10	45	0	0.2755	0.675	0.3995	26.05447054	110.6573863	NaN	NaN	0.1815	0
15	12	45	0	0.1285	0.5005	0.372	33.20620596	177.3694711	0.078	0.074	0.0595	1
15	10	45	0	0.2065	0.673	0.4665	27.78870596	139.6602665	NaN	0.1945	0.1105	0
15	12	45	0	0.124	0.55	0.426	37.06716328	158.2025665	0.1105	0.108	0.0555	1
15	10	45	0	0.237	0.659	0.422	31.00996797	139.1970455	NaN	0.203	0.1515	0
15	10	45	0	0.177	0.6305	0.4535	30.0630372	146.433103	NaN	NaN	0.0875	0
15	10	45	0	0.2595	0.72	0.4605	37.50510171	140.3783026	NaN	NaN	0.1745	0
15	12	45	0	0.128	0.465	0.337	39.44272125	224.8383946	0.071	0.098	0.064	1
15	10	45	0	0.1635	0.621	0.4575	35.13385272	132.5115436	NaN	NaN	0.083	0
15	10	45	0	0.166	0.5915	0.4255	34.50230988	135.1189877	NaN	NaN	0.115	0
15	10	45	0	0.178	0.563	0.385	33.00621288	145.148797	NaN	NaN	0.0985	0
15	10	45	0	0.2795	0.6845	0.405	28.01670314	126.3520564	NaN	NaN	0.221	0
15	12	45	0	0.122	0.4495	0.3275	38.10297789	249.9439391	0.0865	0.1035	0.068	1
15	10	45	0	0.165	0.534	0.369	27.9939362	126.8678276	NaN	NaN	0.0985	0
15	10	45	0	0.158	0.692	0.534	34.8014835	118.1313642	NaN	NaN	0.0705	0
15	12	45	0	0.137	0.5485	0.4115	38.48323038	169.8854725	0.038	NaN	0.07	1
15	10	45	0	0.2575	0.7015	0.444	33.24743277	142.3611815	NaN	NaN	0.1925	0
15	10	45	0	0.1985	0.6735	0.475	38.32678247	144.328104	NaN	NaN	0.109	0
15	10	45	0	0.162	0.6945	0.5325	36.08276002	146.6025079	NaN	NaN	0.096	0
15	10	45	0	0.221	0.653	0.432	33.47959337	149.2183625	NaN	NaN	0.085	0
15	10	45	0	0.2255	0.5945	0.369	26.51826015	119.9895022	2.4025	2.652	0.067	0
15	10	45	0	0.118	0.662	0.544	30.53730629	131.9429691	NaN	NaN	0.071	0
15	11	45	0	0.33	0.5925	0.2625	18.2809557	124.1659255	0.747	0.64	0.282	0
15	10	45	0	0.1485	0.577	0.4285	30.07179952	121.5299196	0.1255	NaN	0.0675	0
15	10	45	0	0.1625	0.6235	0.461	29.95406439	127.6303375	NaN	NaN	0.08	0
15	10	45	0	0.221	0.681	0.46	31.35685935	115.6038628	NaN	NaN	0.1475	0
15	12	45	0	0.1385	0.4865	0.348	39.00119176	233.1488202	0.0945	0.083	0.0615	1
15	10	45	0	0.153	0.581	0.428	30.45260795	117.1983327	NaN	NaN	0.079	0
15	10	45	0	0.1765	0.605	0.4285	41.65765352	181.7717936	0.109	0.1335	0.112	1
15	10	45	0	0.142	0.54	0.398	31.32982897	145.4525586	NaN	NaN	0.098	0
15	10	45	0	0.1985	0.814	0.6155	33.93672103	158.1975817	0.1765	NaN	0.1295	0
15	10	45	0	0.1425	0.5375	0.395	37.05634126	161.7553977	0.1135	NaN	0.087	1
15	10	45	0	0.179	0.5665	0.3875	40.85659701	187.1498072	NaN	NaN	0.102	0
15	10	45	0	0.25	0.6485	0.3985	38.17109648	150.4724674	NaN	NaN	0.2005	0
15	12	45	0	0.098	0.523	0.425	35.62789794	231.3648078	0.1305	NaN	0.0965	0
15	10	45	0	0.0965	0.537	0.4405	33.21077926	147.1969813	NaN	NaN	0.0605	0
15	12	45	0	0.131	0.519	0.388	39.39107237	253.3950658	0.0925	0.298	0.071	1
15	10	45	0	0.234	0.6095	0.3755	38.0904188	185.5828518	NaN	NaN	0.072	0
15	12	45	0	0.128	0.4975	0.3695	33.99551433	158.9777212	1.946	0.288	0.0585	0
15	10	75	0	0.1215	0.4805	0.359	22.55803365	144.2054978	NaN	0.1235	0.079	0
15	10	75	0	0.126	0.589	0.463	23.42502795	96.29810998	0.1005	NaN	0.064	1
15	10	75	0	0.147	0.7065	0.5595	23.93936338	123.3306537	0.1195	NaN	0.073	1
15	12	75	0	0.1585	0.4915	0.333	27.3401508	184.7635087	0.078	1.603	0.0715	1
15	10	75	0	0.1885	0.5085	0.32	26.44589289	144.7204794	0.451	NaN	0.08	0
15	10	75	0	0.23	0.791	0.561	28.18500263	159.3571334	NaN	NaN	0.1	0
15	10	75	0	0.165	0.599	0.434	25.85159384	141.8116707	0.115	NaN	0.0745	1
15	12	75	0	0.166	0.6025	0.4365	29.55213903	164.1083038	NaN	NaN	0.115	0
15	10	75	0	0.213	0.758	0.545	28.98130935	132.0820893	0.249	NaN	0.1705	0
15	10	75	0	0.1175	0.628	0.5105	28.79881681	143.3488587	0.456	NaN	0.0835	0
15	10	75	0	0.145	0.6635	0.5185	29.06519659	146.9049136	NaN	NaN	0.1005	0
15	12	75	0	0.0975	0.6405	0.543	29.43416528	156.1675967	0.1245	NaN	0.057	0
15	10	75	0	0.207	0.679	0.472	27.42232512	148.1779918	NaN	NaN	0.158	0
15	10	75	0	0.1255	0.59	0.4645	26.46026774	136.1118629	NaN	NaN	0.088	0
15	10	75	0	0.158	0.5855	0.4275	28.21685451	154.8050904	NaN	NaN	0.1075	0
15	10	75	0	0.2265	0.5695	0.343	22.32252755	134.205592	NaN	NaN	0.1125	0
15	12	75	0	0.194	0.4575	0.2635	31.27940165	215.8660228	0.156	NaN	0.0435	0
15	10	75	0	0.18	0.621	0.441	24.79410817	127.1382698	NaN	NaN	0.1345	0
15	11	75	0	0.356	0.6795	0.3235	18.76421301	109.7060055	NaN	1.1595	0.277	0
15	10	75	0	0.2255	0.81	0.5845	26.09424903	150.9407817	NaN	NaN	0.085	0
15	10	75	0	0.144	0.646	0.502	26.81842903	135.6877815	NaN	NaN	0.086	0
15	10	75	0	0.2195	0.705	0.4855	26.20574392	116.3063013	NaN	NaN	0.077	0
15	10	75	0	0.2395	0.5965	0.357	24.76150469	126.5986768	0.2045	NaN	0.1275	0
15	10	75	0	0.2225	0.9185	0.696	27.32718863	142.9462602	0.1735	NaN	0.088	0
15	10	75	0	0.2935	0.634	0.3405	24.95223413	139.2208415	0.4625	NaN	0.17	0
15	12	75	0	0.167	0.726	0.559	28.04392755	153.7770086	0.141	NaN	0.097	0
15	10	75	0	0.1345	0.7835	0.649	26.65224506	137.9449431	NaN	NaN	0.088	0
15	12	75	0	0.2165	0.519	0.3025	26.91146712	151.821691	NaN	NaN	0.046	0
15	10	75	0	0.1375	0.559	0.4215	24.20466859	120.0672418	NaN	NaN	0.087	0
15	12	75	0	0.1385	0.655	0.5165	29.07476656	158.6202284	NaN	NaN	0.0995	0
15	10	75	0	0.1345	0.737	0.6025	26.02103241	123.2782968	NaN	NaN	0.0845	0
15	10	75	0	0.1845	0.8415	0.657	28.6556892	138.020323	NaN	NaN	0.1485	0
15	12	75	0	0.1125	0.6175	0.505	29.39881896	140.2522409	NaN	0.1505	0.073	0
15	10	75	0	0.179	0.829	0.65	27.70485524	142.9692798	NaN	NaN	0.152	0
15	10	75	0	0.267	0.759	0.492	25.14324718	112.426151	0.255	NaN	0.1665	0
15	10	75	0	0.1275	0.606	0.4785	26.4509934	119.3797591	NaN	NaN	0.099	0
15	10	75	0	0.2555	0.7285	0.473	23.34199198	114.9665773	NaN	NaN	0.185	0
15	12	75	0	0.205	0.507	0.302	27.69654663	172.8827814	0.186	0.313	0.074	0
15	10	75	0	0.15	0.598	0.448	27.28978166	125.6078517	0.164	0.1835	0.107	0
15	10	75	0	0.1645	0.615	0.4505	26.90215969	132.7632779	0.2055	NaN	0.1455	0
15	10	75	0	0.2595	0.6475	0.388	22.74385412	109.0459818	NaN	0.217	0.157	0
15	10	75	0	0.2575	0.8135	0.556	24.74192186	112.0827502	0.1945	0.1705	0.1275	0
15	10	75	0	0.268	0.672	0.404	23.38967651	126.7151955	NaN	NaN	0.0705	0
15	12	75	0	0.1595	0.518	0.3585	30.58481173	166.4807162	NaN	0.0835	0.0485	1
15	10	75	0	0.276	0.5985	0.3225	25.71388892	148.9438037	NaN	NaN	0.128	0
15	12	75	0	0.1415	0.588	0.4465	26.78664182	139.7283852	NaN	0.085	0.0455	1
15	10	75	0	0.2175	0.8045	0.587	26.37961217	118.4346443	NaN	NaN	0.1465	0
15	10	75	0	0.251	0.793	0.542	25.91205388	122.2194872	NaN	NaN	0.091	0
15	10	75	0	0.208	0.7165	0.5085	22.97734713	121.2121815	NaN	NaN	0.069	0
15	10	75	0	0.2395	0.5735	0.334	23.71540256	125.7219475	NaN	0.165	0.1195	0
15	12	75	0	0.228	0.744	0.516	26.25876833	129.085187	NaN	NaN	0.118	0
15	10	75	0	0.154	0.7665	0.6125	26.82982121	130.7753806	NaN	NaN	0.0755	0
15	10	75	0	0.2675	0.763	0.4955	25.90552274	131.396921	NaN	0.2315	0.1595	0
15	10	75	0	0.173	0.5315	0.3585	27.57897109	146.6871115	NaN	NaN	0.049	0
15	12	75	0	0.1505	0.5945	0.444	25.78597006	133.8451307	NaN	2.0025	0.0635	0
15	10	75	0	0.2815	0.9505	0.669	24.79625712	124.4838562	0.2565	NaN	0.1655	0
15	11	75	0	NaN	NaN	NaN	NaN	3.152856445	NaN	NaN	NaN	0
15	10	75	0	0.239	0.6275	0.3885	20.84392518	115.3521565	NaN	NaN	0.104	0
16	10	75	0	0.1335	0.7175	0.584	30.12151142	111.2472911	0.7315	0.6685	0.088	0
16	10	75	0	0.138	0.837	0.699	29.12547727	102.2906187	1.1665	NaN	0.127	0
16	10	75	0	0.196	0.8235	0.6275	28.3638155	82.11564367	2.758	NaN	0.172	0
16	12	75	0	0.0955	0.2385	0.143	14.03501448	171.263434	0.0445	0.052	0.0595	1
16	10	75	0	0.189	0.7045	0.5155	27.08025826	96.81281094	2.6975	2.8965	0.154	0
16	10	75	0	0.2355	0.6665	0.431	23.35397602	101.4502498	NaN	NaN	0.1745	0
16	11	75	0	0.2285	0.458	0.2295	0.963930678	54.59876243	0.0695	0.207	0.144	1
16	10	75	0	0.2525	0.8155	0.563	27.0861012	106.6249639	1.4855	NaN	0.2035	0
16	10	75	0	0.2465	0.759	0.5125	25.74396213	98.92988417	1.333	NaN	0.2095	0
16	10	75	0	0.261	0.845	0.584	27.19913711	96.48064842	1.2025	0.917	0.2095	0
16	10	75	0	0.1905	0.852	0.6615	24.84232207	71.08157034	NaN	NaN	0.151	0
16	10	75	0	0.2405	0.785	0.5445	27.3015651	85.90182711	NaN	1.662	0.205	0
16	10	75	0	0.214	0.7395	0.5255	26.67308796	106.7416676	1.976	0.98	0.151	0
16	10	75	0	0.1805	0.6965	0.516	24.52576059	89.81202779	1.3465	NaN	0.142	0
16	12	75	0	0.094	0.396	0.302	23.44021336	186.1500733	0.0695	0.0785	0.0655	1
16	10	75	0	0.2265	0.8205	0.594	25.93657124	77.04075358	1.343	0.431	0.1865	0
16	12	75	0	0.097	0.2605	0.1635	16.41082269	177.2162602	0.049	1.847	0.076	1
16	10	75	0	0.1335	0.6525	0.519	29.84547407	111.2732406	0.9985	0.355	0.1005	0
16	10	75	0	0.1605	1.042	0.8815	29.84819129	114.3049236	0.4715	0.241	0.1205	0
16	12	75	0	0.0965	0.244	0.1475	18.95539754	232.2995609	0.138	0.1105	0.0665	1
16	10	75	0	0.237	0.8145	0.5775	26.95012977	107.6828362	NaN	2.3945	0.1955	0
16	10	75	0	0.1155	0.827	0.7115	29.26378907	125.3776569	NaN	NaN	0.083	0
16	12	75	0	0.107	0.408	0.301	21.83627022	192.1110846	0.154	0.192	0.0815	0
16	10	75	0	0.2435	0.7915	0.548	27.79564487	106.4026116	NaN	NaN	0.208	0
16	10	75	0	0.146	0.613	0.467	24.87919532	104.746935	1.3965	NaN	0.122	0
16	10	75	0	0.162	0.697	0.535	25.72909699	87.37285518	NaN	NaN	0.147	0
16	10	75	0	0.2225	0.7075	0.485	26.58825763	147.4706737	NaN	2.1315	0.1985	0
16	10	75	0	0.2045	0.808	0.6035	24.54807019	80.04081538	0.6545	0.304	0.1685	0
16	10	75	0	0.1865	0.7685	0.582	25.13923028	79.75534461	0.917	0.7685	0.147	0
16	10	75	0	0.257	0.7285	0.4715	25.55588651	96.77930892	NaN	NaN	0.2145	0
16	12	75	0	0.093	0.2415	0.1485	15.6026879	194.892005	0.1015	0.088	0.058	1
16	10	75	0	0.2555	0.8405	0.585	26.38914754	83.17902453	0.6145	0.4635	0.199	0
16	10	75	0	0.167	0.892	0.725	24.25229165	83.91447917	0.8375	0.297	0.1275	0
16	10	75	0	0.1205	0.998	0.8775	24.32397964	76.8633662	NaN	0.2265	0.079	0
16	12	75	0	0.0945	0.2375	0.143	17.13019022	213.1702691	0.1155	0.192	0.073	1
16	10	75	0	0.2705	0.835	0.5645	25.23371242	88.90740397	NaN	NaN	0.226	0
16	12	75	0	0.095	0.426	0.331	24.02370125	172.4681634	0.1215	1.8985	0.066	0
16	10	75	0	0.171	0.7545	0.5835	26.22052099	114.8003033	1.415	NaN	0.1135	0
16	12	75	0	0.1315	0.4905	0.359	26.23799977	193.1943487	0.142	0.1885	0.085	0
16	10	75	0	0.2715	0.8535	0.582	27.6469342	73.54123055	1.824	NaN	0.2275	0
16	12	75	0	0.1025	0.458	0.3555	24.23436169	205.422981	0.117	0.129	0.063	1
16	10	75	0	0.251	1.023	0.772	27.19824184	95.39858481	1.034	NaN	0.2	0
16	10	75	0	0.12	0.9925	0.8725	27.23894711	100.1561605	NaN	NaN	0.0935	0
16	10	75	0	0.2205	0.7075	0.487	27.26900198	127.3935221	0.2725	0.904	0.183	0
16	10	75	0	0.1995	0.6425	0.443	26.5883828	132.6043238	0.756	NaN	0.1555	0
16	12	75	0	0.1085	0.438	0.3295	25.28928638	201.7506197	0.128	0.1755	0.0685	0
16	10	75	0	0.238	0.7665	0.5285	26.70993697	136.580429	1.0395	NaN	0.207	0
16	10	75	0	0.1735	0.7225	0.549	27.41116252	93.74298576	0.8025	2.209	0.1415	0
16	10	75	0	0.151	0.9035	0.7525	30.22034751	139.2204602	0.2	0.769	0.1185	0
16	10	75	0	0.1985	0.64	0.4415	27.63555885	111.7906017	NaN	NaN	0.154	0
16	11	75	0	0.4785	0.5455	0.067	0.142490367	9.157414031	0.3805	0.3795	0.1405	0
16	10	75	0	0.144	1.131	0.987	29.83836064	92.38345468	NaN	NaN	0.0975	0
16	10	75	0	0.127	1.019	0.892	28.00453935	101.6624571	0.8655	NaN	0.1085	0
16	10	75	0	0.222	0.8955	0.6735	26.90446445	106.3171536	0.318	NaN	0.187	0
16	12	75	0	0.096	0.264	0.168	17.98542583	199.618217	0.1055	0.125	0.0695	1
16	10	75	0	0.2435	0.7715	0.528	27.37768295	115.7876142	NaN	NaN	0.207	0
16	10	45	0	0.158	1.002	0.844	30.78159833	92.39195571	NaN	NaN	0.1245	0
16	10	45	0	0.166	1.1435	0.9775	33.00479055	89.7587863	NaN	NaN	0.116	0
16	11	45	0	0.1445	0.4445	0.3	11.08516388	106.3970578	0.1815	0.212	0.122	0
16	10	45	0	0.1785	0.9955	0.817	34.86137806	101.2827482	NaN	NaN	0.118	0
16	10	45	0	0.113	0.6345	0.5215	34.93879349	110.0657337	NaN	NaN	0.117	0
16	10	45	0	0.239	0.7585	0.5195	31.64295431	106.8073541	NaN	NaN	0.2075	0
16	10	45	0	0.1175	1.0965	0.979	39.38471195	95.32088418	0.453	NaN	0.071	0
16	12	45	0	0.088	0.264	0.176	25.96702806	259.9929226	0.0545	0.0955	0.058	1
16	12	45	0	0.098	0.393	0.295	32.22560849	214.569492	0.1015	0.1105	0.0555	1
16	10	45	0	0.232	0.8115	0.5795	35.2626872	119.108012	NaN	NaN	0.171	0
16	10	45	0	0.1885	0.7015	0.513	30.54345453	104.3580867	NaN	NaN	0.1375	0
16	10	45	0	0.2055	1.0955	0.89	32.15376597	98.13057792	NaN	NaN	0.1875	0
16	10	45	0	0.1765	0.6575	0.481	28.73579692	102.5781407	NaN	NaN	0.1545	0
16	12	45	0	0.101	0.4035	0.3025	27.13684388	233.9378713	0.125	0.205	0.085	0
16	10	45	0	0.23	0.6985	0.4685	29.51043734	99.17789692	NaN	1.2025	0.2045	0
16	12	45	0	0.1175	0.433	0.3155	30.39099842	158.431047	0.125	0.171	0.091	0
16	10	45	0	0.154	0.721	0.567	32.7129088	121.9081149	0.296	NaN	0.111	0
16	10	45	0	0.219	0.7105	0.4915	24.05042001	80.18828515	NaN	NaN	0.1695	0
16	10	45	0	0.1455	0.5945	0.449	28.23557165	124.6474389	NaN	NaN	0.101	0
16	10	45	0	0.1375	0.5935	0.456	31.75190043	117.91329	0.642	0.796	0.123	0
16	10	45	0	0.1575	0.6245	0.467	31.78313169	122.9126533	1.84	NaN	0.125	0
16	12	45	0	0.115	0.547	0.432	28.43361504	214.6289826	0.2	NaN	0.0775	0
16	10	45	0	0.2375	0.7685	0.531	32.32425175	110.8569011	1.682	NaN	0.1895	0
16	10	45	0	0.2505	0.998	0.7475	31.54107311	97.90408779	0.35	NaN	0.2195	0
16	10	45	0	0.1915	0.6525	0.461	29.95564921	119.8465037	2.812	2.6745	0.154	0
16	10	45	0	0.1855	0.6955	0.51	32.07038049	110.6440131	0.479	NaN	0.157	0
16	10	45	0	0.212	0.794	0.582	35.5381783	124.6838358	0.9095	0.9955	0.1995	0
16	12	45	0	0.1045	0.4065	0.302	21.84359717	178.343099	0.13	0.204	0.072	0
16	10	45	0	0.2905	0.8255	0.535	24.35672429	93.35605479	0.297	2.5265	0.234	0
16	10	45	0	0.143	0.6295	0.4865	27.50019677	92.87163742	NaN	NaN	0.0975	0
16	10	45	0	0.2265	0.7035	0.477	26.79334866	86.69750712	NaN	NaN	0.1325	0
16	12	45	0	0.119	0.469	0.35	25.83230959	156.1029436	0.1385	NaN	0.0905	0
16	10	45	0	0.208	0.662	0.454	27.98366262	93.87972301	NaN	NaN	0.1615	0
16	10	45	0	0.1555	0.662	0.5065	24.65183042	78.98903484	NaN	NaN	0.119	0
16	10	45	0	0.166	0.627	0.461	23.83231416	89.66034446	0.2	NaN	0.137	0
16	12	45	0	0.105	0.4685	0.3635	27.64959128	171.1694997	0.162	0.192	0.087	0
16	10	45	0	0.179	0.9915	0.8125	28.74806767	76.88796409	NaN	NaN	0.1245	0
16	12	45	0	0.1125	0.545	0.4325	27.31880224	106.7401181	0.164	0.173	0.0885	0
16	10	45	0	0.199	0.6735	0.4745	31.87866503	127.6389743	0.377	1.2115	0.1175	0
16	10	45	0	0.1525	0.7515	0.599	30.40770708	94.96604583	NaN	0.9975	0.127	0
16	10	45	0	0.2235	0.7315	0.508	26.5162043	94.58012652	NaN	NaN	0.171	0
16	12	45	0	0.104	0.4085	0.3045	32.98642591	232.9524088	0.116	0.1085	0.072	1
16	10	45	0	0.244	0.9525	0.7085	32.57919216	94.00238436	0.2735	0.623	0.1815	0
16	10	45	0	0.15	0.834	0.684	31.68860941	109.7545221	NaN	NaN	0.081	0
16	11	45	0	NaN	NaN	NaN	NaN	2.405970513	NaN	NaN	NaN	0
16	10	45	0	0.2	0.98	0.78	33.16922191	118.1178095	NaN	NaN	0.15	0
16	12	45	0	0.111	0.442	0.331	25.70172341	169.9289886	0.1215	0.1925	0.071	0
16	10	45	0	0.2185	0.727	0.5085	29.03071292	103.9268193	NaN	NaN	0.18	0
16	10	45	0	0.1275	0.6345	0.507	31.13386625	112.0567722	NaN	NaN	0.092	0
16	10	45	0	0.195	0.678	0.483	27.72827204	91.19199124	NaN	NaN	0.153	0
16	10	45	0	0.2335	0.721	0.4875	31.83908424	118.3176836	NaN	NaN	0.194	0
16	12	45	0	0.108	0.4425	0.3345	34.02738666	193.1890121	0.1355	0.142	0.0805	0
16	10	45	0	0.222	0.73	0.508	31.10159913	105.062976	0.5035	NaN	0.1915	0
16	10	45	0	0.154	0.6605	0.5065	31.25758624	113.4438499	0.178	NaN	0.1235	0
16	10	45	0	0.19	1.114	0.924	30.85970051	109.0082681	0.2465	NaN	0.144	0
16	12	45	0	0.1035	0.456	0.3525	33.57096739	184.6030295	0.108	0.105	0.0835	1
16	10	45	0	0.264	0.7165	0.4525	30.45814627	124.5326659	0.2605	NaN	0.199	0
16	10	45	0	0.2905	0.7995	0.509	35.82753945	123.0202844	NaN	NaN	0.247	0
17	10	75	1	0.121	0.5715	0.4505	31.8665302	140.7281139	0.114	0.1115	0.0985	1
17	10	75	1	0.1685	0.5775	0.409	30.61890322	151.4893046	0.1445	0.1485	0.1245	0
17	12	75	1	0.0935	0.4455	0.352	29.39110375	245.9045281	0.036	0.039	0.0565	1
17	10	75	1	0.175	0.683	0.508	35.73537544	156.3779192	0.1785	0.1445	0.066	0
17	10	75	1	0.067	0.529	0.462	33.23125291	121.5328078	0.0815	0.037	0.036	1
17	10	75	1	0.0875	0.753	0.6655	31.37735295	106.7131019	0.226	0.0705	0.084	1
17	12	75	1	0.084	0.39	0.306	34.79101835	262.075096	0.038	0.034	0.054	1
17	10	75	1	0.119	0.573	0.454	31.41627819	155.7174924	0.1255	0.09	0.1005	1
17	10	75	1	0.096	0.559	0.463	35.23169888	131.3056167	0.092	0.072	0.05	1
17	10	75	1	0.0745	0.504	0.4295	35.46350504	170.292525	0.057	0.044	0.08	1
17	10	75	1	0.0985	0.5705	0.472	33.88488889	148.7734846	0.155	0.1035	0.074	1
17	10	75	1	0.072	0.5905	0.5185	31.81172531	124.2301476	0.0695	0.0555	0.0825	1
17	10	75	1	0.218	0.838	0.62	36.28059923	169.6568332	0.2175	0.209	0.1375	0
17	10	75	1	0.079	0.536	0.457	33.51230277	173.2304827	0.156	0.05	0.0485	1
17	11	75	1	0.1155	2.632	2.5165	-3.040555952	54.46050204	0.049	0.0525	0.0925	1
17	10	75	1	0.118	0.5625	0.4445	36.4942227	172.8888766	0.1235	0.083	0.103	1
17	12	75	1	0.0825	0.366	0.2835	34.71252069	239.7565754	0.0205	0.0305	0.058	1
17	10	75	1	0.1345	0.6105	0.476	34.90375445	142.3280657	0.123	0.1205	0.0275	0
17	10	75	1	0.2165	0.6605	0.444	30.17507756	134.3045168	0.2385	0.1995	0.1395	0
17	10	75	1	0.077	0.5865	0.5095	35.65289924	128.0326089	0.0715	0.063	0.0525	1
17	10	75	1	0.209	0.636	0.427	34.3789927	136.0303579	0.203	0.069	0.0545	1
17	10	75	1	0.092	0.5745	0.4825	37.98151563	146.2252178	0.0645	0.069	0.0615	1
17	10	75	1	0.2055	0.664	0.4585	33.20816486	139.3800753	0.215	0.1975	0.065	0
17	12	75	1	0.077	0.3415	0.2645	32.10826512	219.8575724	0.021	0.034	0.047	1
17	10	75	1	0.0875	0.5225	0.435	34.55085602	146.1858365	0.0615	0.0465	0	1
17	12	75	1	0.065	0.3275	0.2625	33.64650108	239.9955288	0.0075	0.0185	0.043	1
17	10	75	1	0.0735	0.6035	0.53	33.81430165	164.8804575	0.079	0.1495	0.0355	1
17	10	75	1	0.0805	0.5035	0.423	35.89571867	150.5394772	0.077	0.067	0.0485	1
17	12	75	1	0.08	0.333	0.253	27.87640676	240.6402954	0.0345	0.0475	0.0665	1
17	10	75	1	0.17	0.6005	0.4305	34.12872103	172.6567451	0.1305	0.133	0.0795	0
17	10	75	1	0.0735	0.5165	0.443	35.87717791	193.69915	0.0715	0.058	0.06	1
17	12	75	1	0.092	0.5135	0.4215	32.81045548	231.6974316	0.0375	0.036	0.0575	1
17	10	75	1	0.0825	0.6535	0.571	34.69963905	139.4525066	0.175	0.175	0.052	0
17	10	75	1	0.0935	0.6195	0.526	29.3122706	101.3221424	0.073	0.0625	0.055	1
17	10	75	1	0.078	0.6755	0.5975	34.61407226	101.6591655	0.0485	0.046	0.05	1
17	11	75	1	0.1355	2.711	2.5755	2.897495867	56.50919	0.0875	0.091	0.2075	1
17	10	75	1	0.129	0.5205	0.3915	33.79069384	173.2483822	0.1405	0.122	0.054	0
17	10	75	1	0.083	0.5605	0.4775	35.68798874	196.554317	0.068	0.1385	0.0645	1
17	10	75	1	0.09	0.537	0.447	33.75846569	155.1653812	0.105	0.0765	0.0715	1
17	10	75	1	0.0845	0.5175	0.433	31.14677835	174.2096672	0.0525	0.0585	0.064	1
17	12	75	1	0.0855	0.3695	0.284	35.64117262	253.0276167	0.0335	0.027	0.0435	1
17	10	75	1	0.1425	0.606	0.4635	37.01949189	158.5877424	0.1445	0.171	0.105	0
17	10	75	1	0.0985	0.4865	0.388	31.82815293	153.616117	0.1215	0.069	0.073	1
17	10	75	1	0.0865	0.5065	0.42	28.80182687	163.1731729	0.052	0.0585	0.0535	1
17	10	75	1	0.197	0.5605	0.3635	31.57612616	198.2863919	0.1705	0.1455	0.0545	0
17	10	75	1	0.07	0.566	0.496	33.16448446	114.9430155	0.0505	0.0485	0.0495	1
17	12	75	1	0.077	0.3295	0.2525	32.01000049	246.9981604	0.03	0.029	0.0605	1
17	10	75	1	0.0815	0.5555	0.474	29.84436016	137.6060455	0.143	0.1525	0.031	0
17	10	75	1	0.0845	0.602	0.5175	35.51559644	119.6317667	0.074	0.047	0.048	1
17	12	75	1	0.085	0.3375	0.2525	28.78557388	202.3830327	0.0385	0.0395	0.054	1
17	10	75	1	0.2115	0.671	0.4595	34.68232169	136.4947038	0.1895	0.216	0.0915	0
17	10	75	1	0.0905	0.5025	0.412	35.98583922	145.5299105	0.065	0.0555	0.062	1
17	12	75	1	0.0805	0.3475	0.267	33.84474723	253.7728629	0.014	0.024	0.0485	1
17	10	75	1	0.1955	0.6155	0.42	33.10355687	143.8102541	0.1685	0.171	0.072	0
17	12	75	1	0.0975	0.374	0.2765	33.82214707	233.219788	0.0365	0.0365	0.059	1
17	10	45	1	0.1705	0.565	0.3945	30.71583865	178.8578906	0.155	0.1365	0.122	0
17	10	45	1	0.099	0.572	0.473	36.86304173	204.4404002	0.145	0.133	0.0875	0
17	10	45	1	0.1915	0.569	0.3775	32.92269916	159.8704589	0.1735	0.1575	0.167	0
17	12	45	1	0.099	0.2625	0.1635	23.82700397	280.1920207	0.02	0.0205	0.0465	1
17	10	45	1	0.1215	0.5235	0.402	33.54710796	172.746972	0.1005	0.102	0.0845	1
17	10	45	1	0.1065	0.5165	0.41	29.41721453	170.004542	0.0935	0.1215	0.075	1
17	12	45	1	0.0905	0.4495	0.359	40.90230892	292.3854977	0.0235	0.0275	0.055	1
17	10	45	1	0.178	0.5485	0.3705	33.90920381	159.4443183	0.119	0.1805	0.072	1
17	10	45	1	0.1015	0.4885	0.387	35.07088263	170.4869043	0.0865	0.098	0.0815	1
17	10	45	1	0.099	0.497	0.398	32.61828286	164.4950496	0.098	0.079	0.06	1
17	10	45	1	0.0945	0.626	0.5315	32.57395093	142.948616	0.0795	0.1945	0.067	1
17	12	45	1	0.0935	0.3745	0.281	40.69020841	279.6427516	0.0305	0.0335	0.0585	1
17	10	45	1	0.1455	0.682	0.5365	35.07004158	186.2100817	0.131	0.1135	0.0875	1
17	10	45	1	0.1955	0.576	0.3805	32.51893195	190.9980117	0.1285	0.1405	0.0565	0
17	12	45	1	0.0865	0.5215	0.435	38.23970899	250.4941486	0.029	0.0345	0.057	1
17	10	45	1	0.082	0.515	0.433	33.36580101	179.0520612	0.097	0.0955	0.0665	1
17	12	45	1	0.096	0.518	0.422	39.80704051	283.5141499	0.0425	0.0335	0.0495	1
17	10	45	1	0.1055	0.513	0.4075	33.80825365	164.8330468	0.122	0.077	0.0385	1
17	10	45	1	0.1625	0.5945	0.432	31.87936764	139.7888761	0.153	0.126	0.1395	0
17	10	45	1	0.1245	0.5	0.3755	33.5266435	165.3683406	0.1	0.0775	0.0675	1
17	10	45	1	0.1275	0.555	0.4275	33.45144891	171.6890039	0.1165	0.1495	0.101	1
17	10	45	1	0.1435	0.492	0.3485	29.08718279	152.3725468	0.116	0.1175	0.125	1
17	10	45	1	0.101	0.5	0.399	32.31609829	165.7165556	0.075	0.05	0.06	1
17	10	45	1	0.085	0.5785	0.4935	35.63467139	221.9915015	0.0745	0.0695	0.0655	1
17	12	45	1	0.0925	0.404	0.3115	36.03969065	261.4777293	0.0235	0.0225	0.043	1
17	10	45	1	0.1215	0.6365	0.515	32.13214942	185.3663274	0.1225	0.127	0.063	0
17	10	45	1	0.1445	0.5505	0.406	34.8773164	181.1517497	0.102	0.1065	0.0545	1
17	10	45	1	0.1875	0.5705	0.383	30.57536207	175.6755874	0.078	0.0745	0.0775	1
17	10	45	1	0.0835	0.702	0.6185	36.58082486	193.074262	0.052	0.0555	0.057	1
17	12	45	1	0.0725	0.5365	0.464	38.40446524	267.1623376	0.0215	0.02	0.031	1
17	10	45	1	0.1875	0.5815	0.394	31.6516505	177.3316899	0.058	0.061	0.0515	1
17	10	45	1	0.1115	0.5485	0.437	31.56201389	162.7567832	0.111	0.117	0.068	1
17	10	45	1	0.1005	0.489	0.3885	34.7024988	179.4125236	0.0985	0.054	0.041	1
17	12	45	1	0.0925	0.3605	0.268	34.49108985	219.9729756	0.038	0.0305	0.0375	1
17	10	45	1	0.194	0.552	0.358	31.14393071	189.8624341	0.164	0.1495	0.066	0
17	10	45	1	0.1265	0.534	0.4075	37.35798579	180.1744164	0.107	0.0845	0.051	1
17	12	45	1	0.095	0.376	0.281	40.69974649	310.8478279	0.035	0.017	0.0305	1
17	10	45	1	0.1015	0.5175	0.416	33.35795384	182.9569316	0.0635	0.047	0.0245	1
17	10	45	1	0.1155	0.4595	0.344	30.78586229	147.934726	0.075	0.062	0.0675	1
17	10	45	1	0.1185	0.5755	0.457	35.23835183	154.2086723	0.054	0.0545	0.079	1
17	10	45	1	0.0825	0.508	0.4255	30.09052481	155.779153	0.0195	0.044	0.069	1
17	10	45	1	0.087	0.518	0.431	30.59585106	168.8958812	0.0615	0.087	0.0595	1
17	10	45	1	0.0855	0.58	0.4945	26.09312783	130.3671842	0.1405	0.178	0.0705	0
17	12	45	1	0.099	0.5385	0.4395	36.14334336	243.9038427	0.0335	0.0325	0.054	1
17	10	45	1	0.1485	0.582	0.4335	29.03620975	144.9849799	0.123	0.135	0.083	0
17	10	45	1	0.12	0.5605	0.4405	28.35673113	133.1267324	0.1045	0.0945	0.004	1
17	10	45	1	0.1055	0.5565	0.451	32.54733404	174.6206642	0.14	0.0905	0.044	1
17	12	45	1	0.1075	0.392	0.2845	34.87744215	293.9121617	0.043	0.0385	0.042	1
17	10	45	1	0.1855	0.618	0.4325	33.02264205	168.1756487	0.1865	0.1645	0.107	0
17	12	45	1	0.1	0.4555	0.3555	37.69324949	261.1490291	0.0425	0.029	0.0225	1
17	10	45	1	0.1545	0.556	0.4015	31.05171888	159.851212	0.1235	0.1295	0.077	0
17	10	45	1	0.1285	0.577	0.4485	27.76216196	153.3392419	0.1365	0.1245	0.0625	0
17	10	45	1	0.0855	0.4735	0.388	34.36846555	146.0240182	0.0415	0.053	0.034	1
17	12	45	1	0.1105	0.401	0.2905	32.36851395	254.0736101	0.049	0.0265	0.0375	1
17	10	45	1	0.102	0.529	0.427	31.61779727	145.0607734	0.1015	0.068	0.0345	1
17	10	45	1	0.1125	0.5815	0.469	31.39622641	145.3836103	0.125	0.116	0.085	1
17	12	45	1	0.077	0.394	0.317	39.88018829	260.3229766	0.016	0.013	0.027	1
17	10	45	1	0.155	0.5395	0.3845	35.04403156	175.9076487	0.1555	0.143	0.0885	0
18	10	45	1	0.243	0.5725	0.3295	35.09714716	214.0761565	0.197	0.1635	0.1545	0
18	10	45	1	0.2675	0.6315	0.364	28.47571442	178.6960996	0.982	NaN	0.1675	0
18	10	45	1	0.2485	0.5975	0.349	28.93995853	189.4588106	0.179	0.2095	0.147	0
18	12	45	1	0.153	0.4485	0.2955	31.70107405	283.9192529	0.121	0.109	0.087	1
18	10	45	1	0.2695	0.5835	0.314	31.30666594	189.1302389	NaN	0.1935	0.1675	0
18	10	45	1	0.297	0.6015	0.3045	27.9789532	222.8519031	0.2615	0.2125	0.1735	0
18	12	45	1	0.1625	0.7205	0.558	32.19345354	203.6699829	0.1195	0.153	0.0955	1
18	10	45	1	0.291	0.6185	0.3275	29.51552717	208.9302238	0.2245	0.2305	0.208	0
18	12	45	1	0.23	0.5345	0.3045	31.89091396	257.6222483	0.185	0.201	0.124	0
18	10	45	1	0.232	0.565	0.333	29.56013218	199.7622366	0.1355	0.1535	0.1615	0
18	10	45	1	0.3295	0.658	0.3285	31.20629209	233.3432224	0.309	0.242	0.231	0
18	10	45	1	0.307	0.613	0.306	29.41087007	240.6870125	0.236	0.2325	0.2415	0
18	12	45	1	0.159	0.566	0.407	33.57584264	175.7349877	0.1435	NaN	0.0895	0
18	10	45	1	0.2595	0.6265	0.367	36.2444793	192.5719451	NaN	0.202	0.1535	0
18	11	45	1	NaN	NaN	NaN	NaN	2.242675461	NaN	NaN	NaN	0
18	10	45	1	0.324	0.8215	0.4975	30.54563527	216.3846499	0.226	0.2275	0.1975	0
18	10	45	1	0.3445	0.703	0.3585	31.53452508	203.7356316	0.2865	0.2505	0.22	0
18	10	45	1	0.3405	0.6545	0.314	29.23752832	231.6797767	0.2895	0.2685	0.224	0
18	10	45	1	0.295	0.6605	0.3655	29.81113946	204.020626	0.2895	0.2505	0.202	0
18	10	45	1	0.2445	0.6235	0.379	37.95533565	242.4563289	NaN	0.41	0.1475	0
18	10	45	1	0.212	0.555	0.343	37.82033922	217.2986034	0.1155	0.1235	0.122	1
18	12	45	1	0.1525	0.5555	0.403	36.75786253	251.1552183	0.1135	0.1415	0.096	1
18	10	45	1	0.261	0.583	0.322	33.48454089	209.3060503	0.2145	0.1905	0.1695	0
18	10	45	1	0.2465	0.589	0.3425	31.1958924	198.5538773	0.2235	0.526	0.1395	0
18	10	45	1	0.306	0.64	0.334	32.89486861	252.1647811	0.1945	0.2315	0.191	0
18	10	45	1	0.302	0.6295	0.3275	30.55339146	222.44016	0.2635	0.24	0.161	0
18	10	45	1	0.348	0.6605	0.3125	33.79703188	229.4354446	0.2815	0.276	0.199	0
18	12	45	1	0.168	0.74	0.572	32.54998778	212.8142217	0.1465	0.141	0.085	0
18	10	45	1	0.2075	0.566	0.3585	32.5683253	198.0465739	0.1325	0.1275	0.1205	0
18	12	45	1	0.195	0.497	0.302	31.08855213	281.8055264	0.159	0.148	0.1155	0
18	10	45	1	0.2245	0.561	0.3365	31.05712537	195.1704279	0.1315	0.159	0.1385	0
18	10	45	1	0.219	0.541	0.322	25.12679374	171.6108995	0.106	0.141	0.1235	1
18	10	45	1	0.2765	0.5885	0.312	30.28425397	206.6969768	0.1965	0.228	0.1725	0
18	12	45	1	0.1865	0.475	0.2885	40.2342968	345.8890534	0.1615	0.144	0.119	0
18	10	45	1	0.232	0.5775	0.3455	36.27184952	250.5370674	0.165	NaN	0.15	0
18	10	45	1	0.3355	0.9325	0.597	34.34255352	242.054087	0.2815	0.2845	0.2365	0
18	12	45	1	0.171	0.7375	0.5665	34.84034584	229.300125	0.1345	0.1425	0.1015	0
18	10	45	1	0.272	0.592	0.32	31.76356531	216.6307691	0.1925	0.167	0.1755	0
18	10	45	1	0.2945	0.6355	0.341	37.7227486	247.2497865	NaN	0.2355	0.2115	0
18	10	45	1	0.2935	0.6695	0.376	41.87934868	243.8656427	0.262	0.251	0.222	0
18	10	45	1	0.2505	0.6305	0.38	38.47097368	204.8381542	0.199	0.183	0.1595	0
18	12	45	1	0.171	0.7625	0.5915	40.61695452	262.2614039	0.1535	0.1175	0.0925	1
18	10	45	1	0.2755	0.6875	0.412	38.99020412	221.3705118	NaN	0.2075	0.181	0
18	10	45	1	0.2515	0.621	0.3695	37.26648398	227.5406325	0.232	0.1565	0.145	0
18	12	45	1	0.178	0.769	0.591	41.13869764	312.1881436	0.1735	0.1215	0.102	0
18	10	45	1	0.2575	0.5785	0.321	38.62001898	252.1017093	0.2085	0.1885	0.1475	0
18	10	45	1	0.248	0.886	0.638	38.81298234	253.0161323	NaN	NaN	0.16	0
18	10	45	1	0.2795	0.5975	0.318	39.01992166	268.1474666	0.2025	0.1885	0.188	0
18	12	45	1	0.184	0.469	0.285	35.92065923	291.4091381	0.1455	0.1145	0.0965	1
18	10	45	1	0.279	0.5855	0.3065	30.8309013	248.1280548	0.2185	0.165	0.182	0
18	10	45	1	0.221	0.5255	0.3045	38.81083848	218.2596078	NaN	0.145	0.1355	0
18	12	45	1	0.178	0.5765	0.3985	41.34420581	294.206581	0.1275	0.134	0.1085	0
18	10	45	1	0.2285	0.5915	0.363	39.28658975	250.7860934	NaN	0.143	0.151	0
18	10	45	1	0.2385	0.8005	0.562	36.91341528	267.3434633	0.209	0.1545	0.146	0
18	11	45	1	0.3015	0.447	0.1455	9.050909447	117.3574692	0.232	0.2065	0.2055	0
18	10	45	1	0.254	0.5645	0.3105	35.13371847	267.1872989	NaN	NaN	0.1655	0
18	10	45	1	0.2755	0.608	0.3325	35.53084241	222.4473157	NaN	0.212	0.1845	0
18	10	45	1	0.2465	0.557	0.3105	34.75887409	241.0340058	NaN	0.201	0.166	0
18	10	75	1	0.272	0.843	0.571	29.22222287	210.7918794	0.175	0.155	0.1575	0
18	10	75	1	0.264	0.597	0.333	29.39229895	178.5199795	0.228	0.1665	0.14	0
18	10	75	1	0.2595	0.593	0.3335	29.76028829	188.3576235	0.2425	0.136	0.136	0
18	10	75	1	0.3025	0.592	0.2895	29.93443868	240.31914	0.275	0.2005	0.1875	0
18	12	75	1	0.19	0.496	0.306	31.17645586	196.8395685	0.2365	0.1095	0.08	1
18	10	75	1	0.293	0.608	0.315	29.81903746	188.1722291	0.175	0.198	0.1615	0
18	10	75	1	0.301	0.6245	0.3235	32.67853216	212.4911297	0.228	0.1835	0.1625	0
18	12	75	1	0.1995	0.4695	0.27	32.38062348	268.1308861	0.124	0.116	0.09	1
18	10	75	1	0.3175	0.6315	0.314	31.58866379	215.1512311	0.2695	0.2145	0.1915	0
18	10	75	1	0.311	0.61	0.299	27.75030708	221.3134403	0.2455	0.2055	0.1745	0
18	10	75	1	0.3365	0.645	0.3085	26.70509871	218.2981703	0.24	0.236	0.186	0
18	11	75	1	NaN	NaN	NaN	NaN	5.294795818	0.3315	0.3215	NaN	0
18	10	75	1	0.345	0.631	0.286	28.61111752	220.2871776	0.267	0.2155	0.184	0
18	10	75	1	0.327	0.6305	0.3035	31.31218797	253.3207573	0.2535	0.193	0.163	0
18	10	75	1	0.296	0.601	0.305	30.40180531	230.4206763	0.2305	0.1845	0.1655	0
18	12	75	1	0.2005	0.4895	0.289	31.64046045	245.5047305	0.128	0.1245	0.103	0
18	10	75	1	0.289	0.592	0.303	29.42658865	222.8916529	0.2025	0.1565	0.1555	0
18	12	75	1	0.2175	0.5045	0.287	32.04420919	257.8816498	0.1465	0.119	0.1085	1
18	10	75	1	0.2995	0.6225	0.323	26.13073797	151.6829327	0.2495	0.1935	0.1665	0
18	10	75	1	0.2845	0.6125	0.328	25.66295515	147.9295384	0.253	0.204	0.123	0
18	12	75	1	0.187	0.4565	0.2695	26.20044143	228.5402926	0.1055	0.093	0.076	1
18	10	75	1	0.2475	0.5575	0.31	25.60861332	194.4406577	0.177	0.1335	0.1165	0
18	10	75	1	0.323	0.6085	0.2855	26.87955836	208.8463106	0.239	0.212	0.1715	0
18	10	75	1	0.334	0.629	0.295	26.34440569	231.420584	0.282	0.2485	0.1925	0
18	10	75	1	0.3145	0.598	0.2835	28.64542092	237.9225551	0.2355	0.198	0.168	0
18	10	75	1	0.3275	0.617	0.2895	29.82241796	242.4527608	0.263	0.2275	0.186	0
18	12	75	1	0.2215	0.4935	0.272	28.73356499	243.6006656	0.1515	0.1375	0.1285	0
18	10	75	1	0.308	0.5975	0.2895	28.47705357	249.5219061	0.2025	0.1745	0.168	0
18	10	75	1	0.3135	0.603	0.2895	30.32675109	234.1108681	0.244	0.2075	0.1825	0
18	10	75	1	0.32	0.6385	0.3185	29.66635055	215.9254649	0.277	0.2165	0.2205	0
18	12	75	1	0.1605	0.443	0.2825	29.42337658	268.0644407	0.0985	0.083	0.074	1
18	10	75	1	0.3615	0.6575	0.296	30.73588904	222.7562348	0.333	0.2475	0.2325	0
18	10	75	1	0.2585	0.5475	0.289	31.68655659	226.1921553	0.2195	0.1445	0.138	0
18	10	75	1	0.25	0.569	0.319	31.10454022	201.2661247	0.1915	0.1525	0.1375	0
18	12	75	1	0.2185	0.479	0.2605	33.21068231	306.2576803	0.1485	0.1155	0.1165	1
18	10	75	1	0.2605	0.56	0.2995	28.23886355	214.8191131	0.151	0.153	0.1185	0
18	10	75	1	0.257	0.5605	0.3035	29.50176667	238.5875701	0.167	0.172	0.119	0
18	12	75	1	0.185	0.466	0.281	33.01655348	298.6229708	0.1235	0.1095	0.1145	1
18	10	75	1	0.2935	0.599	0.3055	30.43628466	200.1888881	0.2005	0.2185	0.1675	0
18	10	75	1	0.2905	0.58	0.2895	27.41667906	212.3297319	0.215	0.201	0.15	0
18	12	75	1	0.2245	0.495	0.2705	29.22044318	266.139099	0.152	0.1415	0.118	0
18	10	75	1	0.278	0.653	0.375	28.54983096	209.3671661	0.1945	0.196	0.1425	0
[truncated: 706 more rows]
